# Supplementary material for: Microwave-assisted synthesis and functionalization of 2-arylimidazo[1,2-a]pyrimidin-5(8H)-ones
Source: RSC Adv. 2024 Jul 15;14(31):22368–73. doi: 10.1039/d4ra03948c (PMC11247617; doi:10.1039/d4ra03948c)
Supplement: RA-014-D4RA03948C-s002 [file RA-014-D4RA03948C-s002.cif]

# Electronic Supplementary Material (ESI) for RSC Advances.
# This journal is © The Royal Society of Chemistry 2024

####################################################################### 
# 
# This file contains crystal structure data downloaded from the 
# Cambridge Structural Database (CSD) hosted by the Cambridge 
# Crystallographic Data Centre (CCDC).
# 
# Full information about CCDC data access policies and citation 
# guidelines are available at http://www.ccdc.cam.ac.uk/access/V1 
# 
# Audit and citation data items may have been added by the CCDC. 
# Please retain this information to preserve the provenance of 
# this file and to allow appropriate attribution of the data. 
# 
#######################################################################

data_mo_JCC033b_0m
_database_code_depnum_ccdc_archive 'CCDC 2358854'
loop_
_audit_author_name
_audit_author_address
'Eduardo Escudero'
;ICIQ
Spain
;
_audit_update_record             
;
2024-05-29 deposited with the CCDC.	2024-06-20 downloaded from the CCDC.
;

_audit_creation_method           SHELXL-2014
_chemical_name_systematic        
3,6-Dibromo-2-(4-methoxyphenyl)-7-methyl-8-propylimidazo[1,2-a]pyrimidin-5(8H)-one
_chemical_name_common            8d
_chemical_melting_point          200--201
_chemical_formula_moiety         ?
_chemical_formula_sum            'C17 H17 Br2 N3 O2'
_chemical_formula_weight         455.15
loop_
_atom_type_symbol
_atom_type_description
_atom_type_scat_dispersion_real
_atom_type_scat_dispersion_imag
_atom_type_scat_source
C C 0.0033 0.0016 'International Tables Vol C Tables 4.2.6.8 and 6.1.1.4'
H H 0.0000 0.0000 'International Tables Vol C Tables 4.2.6.8 and 6.1.1.4'
N N 0.0061 0.0033 'International Tables Vol C Tables 4.2.6.8 and 6.1.1.4'
O O 0.0106 0.0060 'International Tables Vol C Tables 4.2.6.8 and 6.1.1.4'
Br Br -0.2901 2.4595 'International Tables Vol C Tables 4.2.6.8 and 6.1.1.4'

_symmetry_cell_setting           Triclinic
_space_group_IT_number           2
_symmetry_space_group_name_H-M   P-1
_space_group_name_Hall           '-P 1'

_shelx_space_group_comment       
;
The symmetry employed for this shelxl refinement is uniquely defined
by the following loop, which should always be used as a source of
symmetry information in preference to the above space-group names.
They are only intended as comments.
;

loop_
_space_group_symop_operation_xyz
'x, y, z'
'-x, -y, -z'

_cell_length_a                   10.2911(12)
_cell_length_b                   10.3975(13)
_cell_length_c                   16.635(2)
_cell_angle_alpha                94.274(4)
_cell_angle_beta                 93.026(4)
_cell_angle_gamma                110.473(3)
_cell_volume                     1657.0(3)
_cell_formula_units_Z            4
_cell_measurement_temperature    100(2)
_cell_measurement_reflns_used    4754
_cell_measurement_theta_min      2.33
_cell_measurement_theta_max      26.37

_exptl_crystal_description       block
_exptl_crystal_colour            colourless
_exptl_crystal_density_meas      ?
_exptl_crystal_density_method    ?
_exptl_crystal_density_diffrn    1.825
_exptl_crystal_F_000             904
_exptl_transmission_factor_min   ?
_exptl_transmission_factor_max   ?
_exptl_crystal_size_max          0.20
_exptl_crystal_size_mid          0.20
_exptl_crystal_size_min          0.10
_exptl_absorpt_coefficient_mu    4.908
_shelx_estimated_absorpt_T_min   0.440
_shelx_estimated_absorpt_T_max   0.640
_exptl_absorpt_correction_type   empirical
_exptl_absorpt_correction_T_min  0.361
_exptl_absorpt_correction_T_max  0.640
_exptl_absorpt_process_details   
; 
 SADABS Version 2008/1 Bruker-Nonius
 Blessing, Acta Cryst. (1995) A51 33-38
;
_exptl_special_details           
; 
 It should be noted that the esd's of the cell dimensions are probably too low;
 they should be multiplied by a factor of 2 to 10
;
_diffrn_ambient_temperature      100(2)
_diffrn_measurement_specimen_support 'magnetic support with MicroMount'
_diffrn_radiation_wavelength     0.71073
_diffrn_radiation_type           MoK\a
_diffrn_source                   'Microfocus source E025 IuS'
_diffrn_source_type              'Bruker APEX DUO'
_diffrn_source_power             50
_diffrn_source_current           0.6
_diffrn_source_size              '0.2 mm x 0.2 mm fine focus'
_diffrn_radiation_monochromator  'Quazar MX Multilayer Optics'
_diffrn_detector_type            '4K CCD area detector APEX II'
_diffrn_measurement_device_type  'APEX DUO Kappa 4-axis goniometer'
_diffrn_measurement_method       
;
 Fullsphere data collection, phi and omega scans
;
_diffrn_detector_area_resol_mean 512
_diffrn_reflns_number            23408
_diffrn_reflns_av_unetI/netI     0.1079
_diffrn_reflns_av_R_equivalents  0.0923
_diffrn_reflns_limit_h_min       -13
_diffrn_reflns_limit_h_max       13
_diffrn_reflns_limit_k_min       -13
_diffrn_reflns_limit_k_max       13
_diffrn_reflns_limit_l_min       -15
_diffrn_reflns_limit_l_max       21
_diffrn_reflns_theta_min         1.232
_diffrn_reflns_theta_max         27.346
_diffrn_reflns_theta_full        25.242
_diffrn_measured_fraction_theta_max 0.958
_diffrn_measured_fraction_theta_full 1.000
_diffrn_reflns_Laue_measured_fraction_max 0.958
_diffrn_reflns_Laue_measured_fraction_full 1.000
_diffrn_reflns_point_group_measured_fraction_max 0.958
_diffrn_reflns_point_group_measured_fraction_full 1.000
_reflns_number_total             7397
_reflns_number_gt                5277
_reflns_threshold_expression     'I > 2\s(I)'
_reflns_Friedel_coverage         0.000
_reflns_Friedel_fraction_max     .
_reflns_Friedel_fraction_full    .

_reflns_special_details          
;
 Reflections were merged by SHELXL according to the crystal
 class for the calculation of statistics and refinement.

 _reflns_Friedel_fraction is defined as the number of unique
 Friedel pairs measured divided by the number that would be
 possible theoretically, ignoring centric projections and
 systematic absences.
;

_computing_data_collection       'Bruker APEX2 v2011.4-0'
_computing_cell_refinement       'Bruker APEX2 v2011.4-0'
_computing_data_reduction        'Bruker SAINT V7.60A'
_computing_structure_solution    Sir2011
_computing_structure_refinement  'SHELXL-2014 (Sheldrick, 2014)'
_computing_molecular_graphics    'Bruker SHELXTL'
_computing_publication_material  'Bruker SHELXTL'

_refine_special_details          
;
 Refined as a 2-component inversion twin.
;
_refine_ls_structure_factor_coef Fsqd
_refine_ls_matrix_type           full
_refine_ls_weighting_scheme      calc
_refine_ls_weighting_details     
'w=1/[\s^2^(Fo^2^)+(0.1237P)^2^] where P=(Fo^2^+2Fc^2^)/3'
_atom_sites_solution_primary     ?
_atom_sites_solution_secondary   ?
_atom_sites_solution_hydrogens   geom
_refine_ls_hydrogen_treatment    constr
_refine_ls_extinction_method     none
_refine_ls_extinction_coef       .
_refine_ls_number_reflns         7397
_refine_ls_number_parameters     440
_refine_ls_number_restraints     288
_refine_ls_R_factor_all          0.1028
_refine_ls_R_factor_gt           0.0761
_refine_ls_wR_factor_ref         0.2279
_refine_ls_wR_factor_gt          0.2090
_refine_ls_goodness_of_fit_ref   1.104
_refine_ls_restrained_S_all      1.108
_refine_ls_shift/su_max          0.000
_refine_ls_shift/su_mean         0.000

loop_
_atom_site_label
_atom_site_type_symbol
_atom_site_fract_x
_atom_site_fract_y
_atom_site_fract_z
_atom_site_U_iso_or_equiv
_atom_site_adp_type
_atom_site_occupancy
_atom_site_site_symmetry_order
_atom_site_calc_flag
_atom_site_refinement_flags_posn
_atom_site_refinement_flags_adp
_atom_site_refinement_flags_occupancy
_atom_site_disorder_assembly
_atom_site_disorder_group
Br1A Br 0.77176(9) 0.14896(9) 0.50219(5) 0.0289(2) Uani 1 1 d . U . . .
Br2A Br 0.37481(10) -0.31788(9) 0.27619(6) 0.0354(3) Uani 1 1 d . U . . .
N1A N 0.4302(7) 0.1863(7) 0.3800(4) 0.0228(15) Uani 1 1 d . U . . .
N2A N 0.4318(8) -0.0381(7) 0.3408(4) 0.0249(16) Uani 1 1 d . U . . .
N3A N 0.2569(7) 0.0183(7) 0.2878(4) 0.0257(16) Uani 1 1 d . U . . .
O1A O 0.5920(6) -0.1173(6) 0.4008(4) 0.0281(14) Uani 1 1 d . U . . .
O2A O -0.2677(7) -0.4353(6) 0.0789(4) 0.0330(15) Uani 1 1 d . U . . .
C1A C 0.3714(9) 0.0591(8) 0.3365(5) 0.0233(18) Uani 1 1 d . U . . .
C2A C 0.5486(9) 0.2129(9) 0.4307(5) 0.0246(18) Uani 1 1 d . U . . .
C3A C 0.6060(9) 0.1136(9) 0.4352(5) 0.0241(18) Uani 1 1 d . U . . .
C4A C 0.5496(9) -0.0210(9) 0.3929(5) 0.0228(18) Uani 1 1 d . U . . .
C5A C 0.3415(9) -0.1506(9) 0.2899(5) 0.0239(18) Uani 1 1 d . U . . .
C6A C 0.2365(9) -0.1151(9) 0.2583(5) 0.0219(17) Uani 1 1 d . U . . .
C7A C 0.1104(9) -0.1955(9) 0.2069(5) 0.0251(18) Uani 1 1 d . U . . .
C8A C 0.0922(10) -0.3190(9) 0.1617(5) 0.030(2) Uani 1 1 d . U . . .
H8A H 0.1672 -0.3522 0.1601 0.036 Uiso 1 1 calc R U . . .
C9A C -0.0346(10) -0.3949(10) 0.1189(6) 0.033(2) Uani 1 1 d . U . . .
H9A H -0.0454 -0.4801 0.0892 0.040 Uiso 1 1 calc R U . . .
C10A C -0.1449(9) -0.3488(9) 0.1186(5) 0.0266(19) Uani 1 1 d . U . . .
C11A C -0.1251(9) -0.2179(9) 0.1579(5) 0.0255(19) Uani 1 1 d . U . . .
H11A H -0.1974 -0.1808 0.1551 0.031 Uiso 1 1 calc R U . . .
C12A C 0.0014(9) -0.1442(9) 0.2006(5) 0.0249(18) Uani 1 1 d . U . . .
H12A H 0.0151 -0.0555 0.2267 0.030 Uiso 1 1 calc R U . . .
C13A C 0.3582(10) 0.2837(9) 0.3698(5) 0.0280(19) Uani 1 1 d . U . . .
H13A H 0.3213 0.2732 0.3126 0.034 Uiso 1 1 calc R U . . .
H13B H 0.4263 0.3788 0.3820 0.034 Uiso 1 1 calc R U . . .
C14A C 0.2393(10) 0.2646(10) 0.4233(6) 0.034(2) Uani 1 1 d . U . . .
H14A H 0.1845 0.1649 0.4222 0.041 Uiso 1 1 calc R U . . .
H14B H 0.2781 0.2994 0.4798 0.041 Uiso 1 1 calc R U . . .
C15A C 0.1439(10) 0.3389(10) 0.3972(6) 0.037(2) Uani 1 1 d . U . . .
H15A H 0.0943 0.2955 0.3447 0.055 Uiso 1 1 calc R U . . .
H15B H 0.1991 0.4358 0.3925 0.055 Uiso 1 1 calc R U . . .
H15C H 0.0765 0.3335 0.4375 0.055 Uiso 1 1 calc R U . . .
C16A C 0.6022(10) 0.3507(9) 0.4809(5) 0.030(2) Uani 1 1 d . U . . .
H16A H 0.6768 0.3528 0.5207 0.045 Uiso 1 1 calc R U . . .
H16B H 0.5262 0.3647 0.5090 0.045 Uiso 1 1 calc R U . . .
H16C H 0.6385 0.4243 0.4456 0.045 Uiso 1 1 calc R U . . .
C17A C -0.3895(9) -0.4051(9) 0.0934(5) 0.028(2) Uani 1 1 d . U . . .
H17A H -0.3897 -0.3267 0.0642 0.041 Uiso 1 1 calc R U . . .
H17B H -0.3906 -0.3821 0.1515 0.041 Uiso 1 1 calc R U . . .
H17C H -0.4722 -0.4858 0.0743 0.041 Uiso 1 1 calc R U . . .
Br1B Br 0.33261(9) -0.27750(9) 0.00569(5) 0.0281(2) Uani 1 1 d . U . . .
Br2B Br 0.78681(9) 0.09838(9) 0.24563(5) 0.0299(3) Uani 1 1 d . U . . .
N1B N 0.3347(7) 0.1044(7) 0.0931(4) 0.0236(15) Uani 1 1 d . U . . .
N2B N 0.5360(8) 0.0768(7) 0.1543(4) 0.0244(16) Uani 1 1 d . U . . .
N3B N 0.5032(7) 0.2775(7) 0.1853(4) 0.0228(15) Uani 1 1 d . U . . .
O1B O 0.5962(6) -0.1078(6) 0.1130(4) 0.0304(14) Uani 1 1 d . U . . .
O2B O 0.9555(6) 0.7874(6) 0.4016(4) 0.0300(14) Uani 1 1 d . U . . .
C1B C 0.4536(9) 0.1555(8) 0.1448(5) 0.0211(17) Uani 1 1 d . U . . .
C2B C 0.2961(9) -0.0249(8) 0.0535(5) 0.0228(18) Uani 1 1 d . U . . .
C3B C 0.3789(9) -0.1004(9) 0.0630(5) 0.0255(19) Uani 1 1 d . U . . .
C4B C 0.5114(9) -0.0518(9) 0.1097(5) 0.0240(18) Uani 1 1 d . U . . .
C5B C 0.6500(9) 0.1614(9) 0.2072(5) 0.0241(18) Uani 1 1 d . U . . .
C6B C 0.6277(9) 0.2824(9) 0.2248(5) 0.0237(18) Uani 1 1 d . U . . .
C7B C 0.7079(9) 0.4088(9) 0.2768(5) 0.0235(18) Uani 1 1 d . U . . .
C8B C 0.8488(10) 0.4353(10) 0.3094(5) 0.032(2) Uani 1 1 d . U . . .
H8B H 0.8887 0.3660 0.3022 0.038 Uiso 1 1 calc R U . . .
C9B C 0.9249(9) 0.5609(9) 0.3508(5) 0.030(2) Uani 1 1 d . U . . .
H9B H 1.0176 0.5779 0.3720 0.036 Uiso 1 1 calc R U . . .
C10B C 0.8676(9) 0.6640(9) 0.3621(5) 0.0268(19) Uani 1 1 d . U . . .
C11B C 0.7315(9) 0.6391(9) 0.3338(5) 0.0252(19) Uani 1 1 d . U . . .
H11B H 0.6907 0.7071 0.3439 0.030 Uiso 1 1 calc R U . . .
C12B C 0.6551(9) 0.5129(8) 0.2903(5) 0.0220(17) Uani 1 1 d . U . . .
H12B H 0.5629 0.4979 0.2691 0.026 Uiso 1 1 calc R U . . .
C13B C 0.2654(9) 0.2063(9) 0.0778(5) 0.0244(18) Uani 1 1 d . U . . .
H13C H 0.2215 0.1860 0.0217 0.029 Uiso 1 1 calc R U . . .
H13D H 0.3373 0.3000 0.0825 0.029 Uiso 1 1 calc R U . . .
C14B C 0.1557(10) 0.2057(9) 0.1352(5) 0.029(2) Uani 1 1 d . U . . .
H14C H 0.1915 0.2033 0.1913 0.035 Uiso 1 1 calc R U . . .
H14D H 0.0716 0.1223 0.1210 0.035 Uiso 1 1 calc R U . . .
C15B C 0.1184(11) 0.3346(10) 0.1296(6) 0.036(2) Uani 1 1 d . U . . .
H15D H 0.1963 0.4156 0.1540 0.054 Uiso 1 1 calc R U . . .
H15E H 0.0355 0.3253 0.1585 0.054 Uiso 1 1 calc R U . . .
H15F H 0.0993 0.3455 0.0727 0.054 Uiso 1 1 calc R U . . .
C16B C 0.1583(9) -0.0756(9) 0.0020(5) 0.0281(19) Uani 1 1 d . U . . .
H16D H 0.1242 -0.1765 -0.0072 0.042 Uiso 1 1 calc R U . . .
H16E H 0.1715 -0.0365 -0.0501 0.042 Uiso 1 1 calc R U . . .
H16F H 0.0903 -0.0465 0.0300 0.042 Uiso 1 1 calc R U . . .
C17B C 0.9068(10) 0.8992(9) 0.4007(5) 0.028(2) Uani 1 1 d . U . . .
H17D H 0.8800 0.9095 0.3448 0.042 Uiso 1 1 calc R U . . .
H17E H 0.9809 0.9842 0.4242 0.042 Uiso 1 1 calc R U . . .
H17F H 0.8260 0.8811 0.4326 0.042 Uiso 1 1 calc R U . . .

loop_
_atom_site_aniso_label
_atom_site_aniso_U_11
_atom_site_aniso_U_22
_atom_site_aniso_U_33
_atom_site_aniso_U_23
_atom_site_aniso_U_13
_atom_site_aniso_U_12
Br1A 0.0209(5) 0.0257(5) 0.0340(5) -0.0119(3) -0.0149(4) 0.0061(4)
Br2A 0.0335(6) 0.0236(5) 0.0465(6) -0.0179(4) -0.0228(4) 0.0150(4)
N1A 0.022(3) 0.018(3) 0.024(3) -0.004(2) -0.007(2) 0.006(3)
N2A 0.024(3) 0.022(3) 0.027(3) -0.005(2) -0.007(3) 0.008(3)
N3A 0.021(3) 0.023(3) 0.028(3) -0.007(2) -0.011(3) 0.005(3)
O1A 0.022(3) 0.023(3) 0.037(3) -0.012(2) -0.011(2) 0.010(3)
O2A 0.028(3) 0.027(3) 0.039(3) -0.011(2) -0.012(2) 0.009(2)
C1A 0.022(4) 0.017(3) 0.026(3) -0.006(3) -0.009(3) 0.005(3)
C2A 0.019(3) 0.024(3) 0.026(3) -0.004(3) -0.005(3) 0.004(3)
C3A 0.020(3) 0.023(3) 0.025(3) -0.001(3) -0.003(3) 0.004(3)
C4A 0.017(3) 0.027(3) 0.023(3) -0.004(3) -0.001(3) 0.008(3)
C5A 0.021(3) 0.022(3) 0.027(3) -0.006(3) -0.005(3) 0.008(3)
C6A 0.019(3) 0.020(3) 0.025(3) -0.003(3) -0.003(3) 0.007(3)
C7A 0.020(3) 0.023(3) 0.028(3) -0.006(3) -0.006(3) 0.006(3)
C8A 0.029(4) 0.029(4) 0.033(4) -0.005(3) -0.005(3) 0.014(3)
C9A 0.032(4) 0.027(4) 0.040(4) -0.005(3) -0.007(3) 0.012(3)
C10A 0.024(4) 0.023(3) 0.026(3) -0.006(3) -0.010(3) 0.003(3)
C11A 0.023(4) 0.022(3) 0.032(3) -0.007(3) -0.007(3) 0.012(3)
C12A 0.026(4) 0.019(3) 0.028(3) -0.008(3) -0.006(3) 0.010(3)
C13A 0.028(4) 0.024(4) 0.030(3) -0.003(3) -0.008(3) 0.009(3)
C14A 0.033(4) 0.030(4) 0.037(4) -0.001(3) -0.001(3) 0.010(3)
C15A 0.029(5) 0.037(5) 0.043(5) -0.004(4) -0.007(4) 0.014(4)
C16A 0.026(4) 0.025(4) 0.035(4) -0.008(3) -0.014(4) 0.008(4)
C17A 0.026(4) 0.022(4) 0.031(4) -0.008(3) -0.010(3) 0.007(4)
Br1B 0.0233(5) 0.0193(4) 0.0362(5) -0.0148(3) -0.0123(4) 0.0064(3)
Br2B 0.0244(5) 0.0233(5) 0.0395(5) -0.0118(4) -0.0177(4) 0.0112(4)
N1B 0.022(3) 0.018(3) 0.029(3) -0.007(2) -0.008(3) 0.007(3)
N2B 0.021(3) 0.023(3) 0.028(3) -0.007(2) -0.008(3) 0.010(3)
N3B 0.016(3) 0.020(3) 0.026(3) -0.010(2) -0.008(2) 0.003(2)
O1B 0.024(3) 0.024(3) 0.041(3) -0.013(3) -0.017(3) 0.013(3)
O2B 0.025(3) 0.023(3) 0.037(3) -0.014(2) -0.013(2) 0.007(2)
C1B 0.019(3) 0.020(3) 0.024(3) -0.004(3) -0.003(3) 0.009(3)
C2B 0.021(3) 0.020(3) 0.025(3) -0.007(3) -0.002(3) 0.005(3)
C3B 0.024(4) 0.022(3) 0.026(3) -0.003(3) -0.006(3) 0.007(3)
C4B 0.026(4) 0.019(3) 0.025(3) -0.005(3) -0.004(3) 0.007(3)
C5B 0.023(4) 0.023(3) 0.026(3) -0.002(3) -0.003(3) 0.008(3)
C6B 0.022(3) 0.022(3) 0.026(3) -0.002(3) -0.007(3) 0.008(3)
C7B 0.023(4) 0.022(3) 0.023(3) -0.001(3) -0.002(3) 0.006(3)
C8B 0.029(4) 0.029(4) 0.038(4) -0.009(3) -0.006(3) 0.014(3)
C9B 0.022(4) 0.026(4) 0.037(4) -0.009(3) -0.011(3) 0.008(3)
C10B 0.021(4) 0.022(3) 0.031(3) -0.008(3) -0.008(3) 0.003(3)
C11B 0.026(4) 0.022(3) 0.026(3) -0.002(3) -0.004(3) 0.008(3)
C12B 0.017(3) 0.022(3) 0.022(3) 0.001(3) -0.007(3) 0.001(3)
C13B 0.021(3) 0.023(3) 0.027(3) -0.003(3) -0.005(3) 0.007(3)
C14B 0.027(4) 0.026(4) 0.031(3) -0.003(3) -0.007(3) 0.008(3)
C15B 0.040(5) 0.029(5) 0.040(5) -0.006(4) -0.007(4) 0.016(4)
C16B 0.023(4) 0.024(4) 0.033(4) -0.012(3) -0.012(3) 0.008(3)
C17B 0.026(4) 0.017(4) 0.034(4) -0.012(3) -0.011(3) 0.003(3)

_geom_special_details            
;
 All esds (except the esd in the dihedral angle between two l.s. planes)
 are estimated using the full covariance matrix.  The cell esds are taken
 into account individually in the estimation of esds in distances, angles
 and torsion angles; correlations between esds in cell parameters are only
 used when they are defined by crystal symmetry.  An approximate (isotropic)
 treatment of cell esds is used for estimating esds involving l.s. planes.
;

loop_
_geom_bond_atom_site_label_1
_geom_bond_atom_site_label_2
_geom_bond_distance
_geom_bond_site_symmetry_2
_geom_bond_publ_flag
Br1A C3A 1.894(8) . ?
Br2A C5A 1.886(8) . ?
N1A C1A 1.375(10) . ?
N1A C2A 1.376(10) . ?
N1A C13A 1.463(11) . ?
N2A C1A 1.363(11) . ?
N2A C5A 1.399(10) . ?
N2A C4A 1.404(11) . ?
N3A C1A 1.312(10) . ?
N3A C6A 1.376(10) . ?
O1A C4A 1.236(10) . ?
O2A C10A 1.367(10) . ?
O2A C17A 1.423(11) . ?
C2A C3A 1.361(12) . ?
C2A C16A 1.508(11) . ?
C3A C4A 1.425(11) . ?
C5A C6A 1.353(12) . ?
C6A C7A 1.459(11) . ?
C7A C8A 1.386(12) . ?
C7A C12A 1.403(12) . ?
C8A C9A 1.390(12) . ?
C8A H8A 0.9500 . ?
C9A C10A 1.377(13) . ?
C9A H9A 0.9500 . ?
C10A C11A 1.409(12) . ?
C11A C12A 1.383(11) . ?
C11A H11A 0.9500 . ?
C12A H12A 0.9500 . ?
C13A C14A 1.516(13) . ?
C13A H13A 0.9900 . ?
C13A H13B 0.9900 . ?
C14A C15A 1.511(13) . ?
C14A H14A 0.9900 . ?
C14A H14B 0.9900 . ?
C15A H15A 0.9800 . ?
C15A H15B 0.9800 . ?
C15A H15C 0.9800 . ?
C16A H16A 0.9800 . ?
C16A H16B 0.9800 . ?
C16A H16C 0.9800 . ?
C17A H17A 0.9800 . ?
C17A H17B 0.9800 . ?
C17A H17C 0.9800 . ?
Br1B C3B 1.899(8) . ?
Br2B C5B 1.852(8) . ?
N1B C2B 1.366(10) . ?
N1B C1B 1.373(10) . ?
N1B C13B 1.498(11) . ?
N2B C1B 1.380(10) . ?
N2B C5B 1.407(10) . ?
N2B C4B 1.414(10) . ?
N3B C1B 1.307(10) . ?
N3B C6B 1.392(10) . ?
O1B C4B 1.207(10) . ?
O2B C10B 1.377(10) . ?
O2B C17B 1.418(10) . ?
C2B C3B 1.356(12) . ?
C2B C16B 1.518(11) . ?
C3B C4B 1.438(11) . ?
C5B C6B 1.370(12) . ?
C6B C7B 1.467(11) . ?
C7B C12B 1.380(12) . ?
C7B C8B 1.445(12) . ?
C8B C9B 1.374(12) . ?
C8B H8B 0.9500 . ?
C9B C10B 1.398(13) . ?
C9B H9B 0.9500 . ?
C10B C11B 1.382(12) . ?
C11B C12B 1.393(11) . ?
C11B H11B 0.9500 . ?
C12B H12B 0.9500 . ?
C13B C14B 1.514(13) . ?
C13B H13C 0.9900 . ?
C13B H13D 0.9900 . ?
C14B C15B 1.525(12) . ?
C14B H14C 0.9900 . ?
C14B H14D 0.9900 . ?
C15B H15D 0.9800 . ?
C15B H15E 0.9800 . ?
C15B H15F 0.9800 . ?
C16B H16D 0.9800 . ?
C16B H16E 0.9800 . ?
C16B H16F 0.9800 . ?
C17B H17D 0.9800 . ?
C17B H17E 0.9800 . ?
C17B H17F 0.9800 . ?

loop_
_geom_angle_atom_site_label_1
_geom_angle_atom_site_label_2
_geom_angle_atom_site_label_3
_geom_angle
_geom_angle_site_symmetry_1
_geom_angle_site_symmetry_3
_geom_angle_publ_flag
C1A N1A C2A 119.1(7) . . ?
C1A N1A C13A 116.4(7) . . ?
C2A N1A C13A 124.5(7) . . ?
C1A N2A C5A 103.5(7) . . ?
C1A N2A C4A 123.6(7) . . ?
C5A N2A C4A 132.6(7) . . ?
C1A N3A C6A 105.8(7) . . ?
C10A O2A C17A 117.3(7) . . ?
N3A C1A N2A 113.5(7) . . ?
N3A C1A N1A 125.7(8) . . ?
N2A C1A N1A 120.8(7) . . ?
C3A C2A N1A 119.1(7) . . ?
C3A C2A C16A 124.4(8) . . ?
N1A C2A C16A 116.4(7) . . ?
C2A C3A C4A 124.8(8) . . ?
C2A C3A Br1A 120.1(6) . . ?
C4A C3A Br1A 115.1(6) . . ?
O1A C4A N2A 121.1(8) . . ?
O1A C4A C3A 126.5(8) . . ?
N2A C4A C3A 112.4(7) . . ?
C6A C5A N2A 108.4(7) . . ?
C6A C5A Br2A 130.6(6) . . ?
N2A C5A Br2A 121.0(6) . . ?
C5A C6A N3A 108.8(7) . . ?
C5A C6A C7A 131.2(8) . . ?
N3A C6A C7A 119.9(7) . . ?
C8A C7A C12A 117.2(8) . . ?
C8A C7A C6A 124.1(8) . . ?
C12A C7A C6A 118.7(7) . . ?
C7A C8A C9A 120.7(9) . . ?
C7A C8A H8A 119.6 . . ?
C9A C8A H8A 119.6 . . ?
C10A C9A C8A 121.3(9) . . ?
C10A C9A H9A 119.3 . . ?
C8A C9A H9A 119.3 . . ?
O2A C10A C9A 116.7(8) . . ?
O2A C10A C11A 124.3(8) . . ?
C9A C10A C11A 119.0(8) . . ?
C12A C11A C10A 118.7(8) . . ?
C12A C11A H11A 120.6 . . ?
C10A C11A H11A 120.6 . . ?
C11A C12A C7A 122.5(8) . . ?
C11A C12A H12A 118.7 . . ?
C7A C12A H12A 118.7 . . ?
N1A C13A C14A 113.7(8) . . ?
N1A C13A H13A 108.8 . . ?
C14A C13A H13A 108.8 . . ?
N1A C13A H13B 108.8 . . ?
C14A C13A H13B 108.8 . . ?
H13A C13A H13B 107.7 . . ?
C15A C14A C13A 112.7(8) . . ?
C15A C14A H14A 109.1 . . ?
C13A C14A H14A 109.1 . . ?
C15A C14A H14B 109.1 . . ?
C13A C14A H14B 109.1 . . ?
H14A C14A H14B 107.8 . . ?
C14A C15A H15A 109.5 . . ?
C14A C15A H15B 109.5 . . ?
H15A C15A H15B 109.5 . . ?
C14A C15A H15C 109.5 . . ?
H15A C15A H15C 109.5 . . ?
H15B C15A H15C 109.5 . . ?
C2A C16A H16A 109.5 . . ?
C2A C16A H16B 109.5 . . ?
H16A C16A H16B 109.5 . . ?
C2A C16A H16C 109.5 . . ?
H16A C16A H16C 109.5 . . ?
H16B C16A H16C 109.5 . . ?
O2A C17A H17A 109.5 . . ?
O2A C17A H17B 109.5 . . ?
H17A C17A H17B 109.5 . . ?
O2A C17A H17C 109.5 . . ?
H17A C17A H17C 109.5 . . ?
H17B C17A H17C 109.5 . . ?
C2B N1B C1B 120.2(7) . . ?
C2B N1B C13B 124.7(7) . . ?
C1B N1B C13B 114.7(6) . . ?
C1B N2B C5B 104.4(7) . . ?
C1B N2B C4B 124.1(7) . . ?
C5B N2B C4B 131.0(7) . . ?
C1B N3B C6B 104.5(7) . . ?
C10B O2B C17B 115.8(7) . . ?
N3B C1B N1B 126.5(7) . . ?
N3B C1B N2B 114.1(7) . . ?
N1B C1B N2B 119.4(7) . . ?
C3B C2B N1B 119.6(7) . . ?
C3B C2B C16B 124.2(7) . . ?
N1B C2B C16B 116.2(7) . . ?
C2B C3B C4B 124.6(8) . . ?
C2B C3B Br1B 120.8(6) . . ?
C4B C3B Br1B 114.4(6) . . ?
O1B C4B N2B 121.2(8) . . ?
O1B C4B C3B 127.4(8) . . ?
N2B C4B C3B 111.5(7) . . ?
C6B C5B N2B 106.3(7) . . ?
C6B C5B Br2B 131.8(7) . . ?
N2B C5B Br2B 121.7(6) . . ?
C5B C6B N3B 110.6(7) . . ?
C5B C6B C7B 132.2(8) . . ?
N3B C6B C7B 117.2(7) . . ?
C12B C7B C8B 117.2(8) . . ?
C12B C7B C6B 120.6(8) . . ?
C8B C7B C6B 121.9(8) . . ?
C9B C8B C7B 119.9(8) . . ?
C9B C8B H8B 120.0 . . ?
C7B C8B H8B 120.0 . . ?
C8B C9B C10B 120.8(8) . . ?
C8B C9B H9B 119.6 . . ?
C10B C9B H9B 119.6 . . ?
O2B C10B C11B 124.2(8) . . ?
O2B C10B C9B 115.6(8) . . ?
C11B C10B C9B 120.2(8) . . ?
C10B C11B C12B 119.0(8) . . ?
C10B C11B H11B 120.5 . . ?
C12B C11B H11B 120.5 . . ?
C7B C12B C11B 122.7(8) . . ?
C7B C12B H12B 118.6 . . ?
C11B C12B H12B 118.6 . . ?
N1B C13B C14B 113.9(7) . . ?
N1B C13B H13C 108.8 . . ?
C14B C13B H13C 108.8 . . ?
N1B C13B H13D 108.8 . . ?
C14B C13B H13D 108.8 . . ?
H13C C13B H13D 107.7 . . ?
C13B C14B C15B 109.8(8) . . ?
C13B C14B H14C 109.7 . . ?
C15B C14B H14C 109.7 . . ?
C13B C14B H14D 109.7 . . ?
C15B C14B H14D 109.7 . . ?
H14C C14B H14D 108.2 . . ?
C14B C15B H15D 109.5 . . ?
C14B C15B H15E 109.5 . . ?
H15D C15B H15E 109.5 . . ?
C14B C15B H15F 109.5 . . ?
H15D C15B H15F 109.5 . . ?
H15E C15B H15F 109.5 . . ?
C2B C16B H16D 109.5 . . ?
C2B C16B H16E 109.5 . . ?
H16D C16B H16E 109.5 . . ?
C2B C16B H16F 109.5 . . ?
H16D C16B H16F 109.5 . . ?
H16E C16B H16F 109.5 . . ?
O2B C17B H17D 109.5 . . ?
O2B C17B H17E 109.5 . . ?
H17D C17B H17E 109.5 . . ?
O2B C17B H17F 109.5 . . ?
H17D C17B H17F 109.5 . . ?
H17E C17B H17F 109.5 . . ?

loop_
_geom_torsion_atom_site_label_1
_geom_torsion_atom_site_label_2
_geom_torsion_atom_site_label_3
_geom_torsion_atom_site_label_4
_geom_torsion
_geom_torsion_site_symmetry_1
_geom_torsion_site_symmetry_2
_geom_torsion_site_symmetry_3
_geom_torsion_site_symmetry_4
_geom_torsion_publ_flag
C6A N3A C1A N2A 1.2(10) . . . . ?
C6A N3A C1A N1A -179.3(8) . . . . ?
C5A N2A C1A N3A -1.2(10) . . . . ?
C4A N2A C1A N3A -175.6(8) . . . . ?
C5A N2A C1A N1A 179.3(8) . . . . ?
C4A N2A C1A N1A 4.9(13) . . . . ?
C2A N1A C1A N3A 178.0(9) . . . . ?
C13A N1A C1A N3A -0.5(13) . . . . ?
C2A N1A C1A N2A -2.6(13) . . . . ?
C13A N1A C1A N2A 178.9(8) . . . . ?
C1A N1A C2A C3A 1.4(13) . . . . ?
C13A N1A C2A C3A 179.8(8) . . . . ?
C1A N1A C2A C16A -176.0(8) . . . . ?
C13A N1A C2A C16A 2.4(13) . . . . ?
N1A C2A C3A C4A -2.5(14) . . . . ?
C16A C2A C3A C4A 174.7(9) . . . . ?
N1A C2A C3A Br1A 178.2(6) . . . . ?
C16A C2A C3A Br1A -4.6(13) . . . . ?
C1A N2A C4A O1A 172.3(8) . . . . ?
C5A N2A C4A O1A -0.3(15) . . . . ?
C1A N2A C4A C3A -5.4(12) . . . . ?
C5A N2A C4A C3A -178.0(9) . . . . ?
C2A C3A C4A O1A -173.3(9) . . . . ?
Br1A C3A C4A O1A 6.0(12) . . . . ?
C2A C3A C4A N2A 4.2(13) . . . . ?
Br1A C3A C4A N2A -176.5(6) . . . . ?
C1A N2A C5A C6A 0.7(10) . . . . ?
C4A N2A C5A C6A 174.4(9) . . . . ?
C1A N2A C5A Br2A -178.2(6) . . . . ?
C4A N2A C5A Br2A -4.6(14) . . . . ?
N2A C5A C6A N3A 0.0(10) . . . . ?
Br2A C5A C6A N3A 178.8(7) . . . . ?
N2A C5A C6A C7A -175.0(9) . . . . ?
Br2A C5A C6A C7A 3.8(16) . . . . ?
C1A N3A C6A C5A -0.7(10) . . . . ?
C1A N3A C6A C7A 175.0(8) . . . . ?
C5A C6A C7A C8A -18.6(16) . . . . ?
N3A C6A C7A C8A 166.9(9) . . . . ?
C5A C6A C7A C12A 163.0(9) . . . . ?
N3A C6A C7A C12A -11.5(13) . . . . ?
C12A C7A C8A C9A -6.4(14) . . . . ?
C6A C7A C8A C9A 175.2(9) . . . . ?
C7A C8A C9A C10A 1.3(15) . . . . ?
C17A O2A C10A C9A 165.8(8) . . . . ?
C17A O2A C10A C11A -14.5(13) . . . . ?
C8A C9A C10A O2A -175.8(8) . . . . ?
C8A C9A C10A C11A 4.5(15) . . . . ?
O2A C10A C11A C12A 175.6(8) . . . . ?
C9A C10A C11A C12A -4.8(14) . . . . ?
C10A C11A C12A C7A -0.6(14) . . . . ?
C8A C7A C12A C11A 6.1(14) . . . . ?
C6A C7A C12A C11A -175.4(8) . . . . ?
C1A N1A C13A C14A 83.9(9) . . . . ?
C2A N1A C13A C14A -94.5(10) . . . . ?
N1A C13A C14A C15A -165.0(7) . . . . ?
C6B N3B C1B N1B -176.8(8) . . . . ?
C6B N3B C1B N2B 0.2(10) . . . . ?
C2B N1B C1B N3B 179.0(9) . . . . ?
C13B N1B C1B N3B 5.8(13) . . . . ?
C2B N1B C1B N2B 2.2(12) . . . . ?
C13B N1B C1B N2B -171.1(8) . . . . ?
C5B N2B C1B N3B 0.0(10) . . . . ?
C4B N2B C1B N3B -172.8(8) . . . . ?
C5B N2B C1B N1B 177.2(8) . . . . ?
C4B N2B C1B N1B 4.4(13) . . . . ?
C1B N1B C2B C3B -2.8(13) . . . . ?
C13B N1B C2B C3B 169.8(8) . . . . ?
C1B N1B C2B C16B 176.2(8) . . . . ?
C13B N1B C2B C16B -11.3(12) . . . . ?
N1B C2B C3B C4B -3.1(14) . . . . ?
C16B C2B C3B C4B 178.1(8) . . . . ?
N1B C2B C3B Br1B -177.4(6) . . . . ?
C16B C2B C3B Br1B 3.7(13) . . . . ?
C1B N2B C4B O1B 170.4(9) . . . . ?
C5B N2B C4B O1B -0.4(15) . . . . ?
C1B N2B C4B C3B -9.2(12) . . . . ?
C5B N2B C4B C3B -180.0(8) . . . . ?
C2B C3B C4B O1B -171.0(10) . . . . ?
Br1B C3B C4B O1B 3.7(13) . . . . ?
C2B C3B C4B N2B 8.6(13) . . . . ?
Br1B C3B C4B N2B -176.8(6) . . . . ?
C1B N2B C5B C6B -0.2(9) . . . . ?
C4B N2B C5B C6B 171.9(9) . . . . ?
C1B N2B C5B Br2B 175.6(6) . . . . ?
C4B N2B C5B Br2B -12.3(13) . . . . ?
N2B C5B C6B N3B 0.4(10) . . . . ?
Br2B C5B C6B N3B -174.8(7) . . . . ?
N2B C5B C6B C7B 179.2(9) . . . . ?
Br2B C5B C6B C7B 4.1(16) . . . . ?
C1B N3B C6B C5B -0.3(10) . . . . ?
C1B N3B C6B C7B -179.4(8) . . . . ?
C5B C6B C7B C12B -173.7(9) . . . . ?
N3B C6B C7B C12B 5.1(12) . . . . ?
C5B C6B C7B C8B 12.1(15) . . . . ?
N3B C6B C7B C8B -169.1(8) . . . . ?
C12B C7B C8B C9B -1.0(13) . . . . ?
C6B C7B C8B C9B 173.4(9) . . . . ?
C7B C8B C9B C10B 0.2(15) . . . . ?
C17B O2B C10B C11B -10.1(13) . . . . ?
C17B O2B C10B C9B 169.3(8) . . . . ?
C8B C9B C10B O2B -177.4(8) . . . . ?
C8B C9B C10B C11B 2.0(15) . . . . ?
O2B C10B C11B C12B 176.0(8) . . . . ?
C9B C10B C11B C12B -3.3(14) . . . . ?
C8B C7B C12B C11B -0.4(13) . . . . ?
C6B C7B C12B C11B -174.8(8) . . . . ?
C10B C11B C12B C7B 2.5(13) . . . . ?
C2B N1B C13B C14B 95.5(10) . . . . ?
C1B N1B C13B C14B -91.6(9) . . . . ?
N1B C13B C14B C15B 165.6(7) . . . . ?

_refine_diff_density_max         3.743
_refine_diff_density_min         -1.378
_refine_diff_density_rms         0.199
_shelxl_version_number           2014-3
_shelx_res_file                  
;
TITL mo_JCC033b_0m_a.res in P-1
CELL 0.71073  10.29110  10.39750  16.63500  94.2737  93.0263 110.4731
ZERR    4.00   0.00120   0.00130   0.00200   0.0037   0.0040   0.0033
LATT 1
SFAC C  H  N  O  Br
UNIT 68 68 12 8 8
LIST 4
L.S. 15
ACTA
BOND $H
FMAP 2
PLAN 5
TWIN 0 1 0 1 0 0 0 0 1
CONF
SIZE 0.100 0.200 0.200
TEMP -173.120
ISOR 0.005 BR1A > C17B
WGHT    0.123700
BASF   0.07847
FVAR       0.05806
MOLE 1
BR1A  5    0.771759    0.148960    0.502185    11.00000    0.02089    0.02570 =
         0.03397   -0.01186   -0.01492    0.00614
BR2A  5    0.374812   -0.317885    0.276192    11.00000    0.03353    0.02355 =
         0.04650   -0.01791   -0.02283    0.01500
N1A   3    0.430237    0.186298    0.379967    11.00000    0.02231    0.01847 =
         0.02449   -0.00400   -0.00673    0.00592
N2A   3    0.431781   -0.038056    0.340752    11.00000    0.02370    0.02166 =
         0.02666   -0.00496   -0.00746    0.00760
N3A   3    0.256935    0.018320    0.287786    11.00000    0.02108    0.02293 =
         0.02819   -0.00749   -0.01052    0.00542
O1A   4    0.591973   -0.117291    0.400803    11.00000    0.02223    0.02259 =
         0.03673   -0.01155   -0.01111    0.00955
O2A   4   -0.267696   -0.435340    0.078910    11.00000    0.02816    0.02735 =
         0.03931   -0.01068   -0.01223    0.00950
C1A   1    0.371381    0.059080    0.336476    11.00000    0.02223    0.01741 =
         0.02611   -0.00612   -0.00890    0.00516
C2A   1    0.548581    0.212859    0.430711    11.00000    0.01875    0.02381 =
         0.02624   -0.00358   -0.00497    0.00366
C3A   1    0.606004    0.113589    0.435184    11.00000    0.02025    0.02283 =
         0.02545   -0.00056   -0.00309    0.00443
C4A   1    0.549611   -0.020990    0.392905    11.00000    0.01730    0.02684 =
         0.02301   -0.00419   -0.00123    0.00822
C5A   1    0.341548   -0.150632    0.289892    11.00000    0.02052    0.02187 =
         0.02727   -0.00567   -0.00488    0.00776
C6A   1    0.236465   -0.115100    0.258305    11.00000    0.01886    0.02046 =
         0.02505   -0.00280   -0.00348    0.00722
C7A   1    0.110443   -0.195506    0.206916    11.00000    0.02032    0.02310 =
         0.02805   -0.00575   -0.00641    0.00582
C8A   1    0.092203   -0.319009    0.161750    11.00000    0.02917    0.02889 =
         0.03294   -0.00492   -0.00517    0.01450
AFIX  43
H8A   2    0.167210   -0.352169    0.160080    11.00000   -1.20000
AFIX   0
C9A   1   -0.034595   -0.394852    0.118883    11.00000    0.03201    0.02680 =
         0.04031   -0.00517   -0.00712    0.01245
AFIX  43
H9A   2   -0.045409   -0.480149    0.089209    11.00000   -1.20000
AFIX   0
C10A  1   -0.144915   -0.348845    0.118551    11.00000    0.02364    0.02287 =
         0.02646   -0.00615   -0.01019    0.00308
C11A  1   -0.125136   -0.217851    0.157891    11.00000    0.02264    0.02245 =
         0.03178   -0.00693   -0.00726    0.01157
AFIX  43
H11A  2   -0.197376   -0.180808    0.155108    11.00000   -1.20000
AFIX   0
C12A  1    0.001416   -0.144210    0.200633    11.00000    0.02602    0.01898 =
         0.02839   -0.00818   -0.00614    0.00975
AFIX  43
H12A  2    0.015079   -0.055489    0.226745    11.00000   -1.20000
AFIX   0
C13A  1    0.358224    0.283744    0.369829    11.00000    0.02752    0.02434 =
         0.02984   -0.00338   -0.00840    0.00917
AFIX  23
H13A  2    0.321307    0.273226    0.312591    11.00000   -1.20000
H13B  2    0.426321    0.378834    0.381995    11.00000   -1.20000
AFIX   0
C14A  1    0.239332    0.264634    0.423321    11.00000    0.03311    0.02989 =
         0.03705   -0.00121   -0.00051    0.00993
AFIX  23
H14A  2    0.184526    0.164929    0.422181    11.00000   -1.20000
H14B  2    0.278070    0.299370    0.479762    11.00000   -1.20000
AFIX   0
C15A  1    0.143907    0.338897    0.397214    11.00000    0.02890    0.03664 =
         0.04326   -0.00410   -0.00679    0.01353
AFIX 137
H15A  2    0.094290    0.295483    0.344704    11.00000   -1.50000
H15B  2    0.199061    0.435843    0.392536    11.00000   -1.50000
H15C  2    0.076500    0.333516    0.437476    11.00000   -1.50000
AFIX   0
C16A  1    0.602222    0.350706    0.480891    11.00000    0.02551    0.02503 =
         0.03516   -0.00757   -0.01418    0.00762
AFIX 137
H16A  2    0.676790    0.352751    0.520686    11.00000   -1.50000
H16B  2    0.526186    0.364655    0.509031    11.00000   -1.50000
H16C  2    0.638542    0.424268    0.445559    11.00000   -1.50000
AFIX   0
C17A  1   -0.389507   -0.405138    0.093351    11.00000    0.02618    0.02162 =
         0.03068   -0.00796   -0.01027    0.00699
AFIX 137
H17A  2   -0.389703   -0.326691    0.064202    11.00000   -1.50000
H17B  2   -0.390567   -0.382079    0.151460    11.00000   -1.50000
H17C  2   -0.472166   -0.485836    0.074340    11.00000   -1.50000
AFIX   0
MOLE 2
BR1B  5    0.332613   -0.277498    0.005685    11.00000    0.02328    0.01927 =
         0.03625   -0.01481   -0.01230    0.00636
BR2B  5    0.786806    0.098375    0.245635    11.00000    0.02440    0.02329 =
         0.03949   -0.01184   -0.01772    0.01117
N1B   3    0.334694    0.104430    0.093058    11.00000    0.02164    0.01761 =
         0.02932   -0.00740   -0.00753    0.00742
N2B   3    0.535995    0.076830    0.154269    11.00000    0.02108    0.02256 =
         0.02828   -0.00661   -0.00781    0.00956
N3B   3    0.503177    0.277480    0.185323    11.00000    0.01645    0.01972 =
         0.02633   -0.01012   -0.00798    0.00284
O1B   4    0.596196   -0.107808    0.112976    11.00000    0.02392    0.02448 =
         0.04122   -0.01280   -0.01675    0.01258
O2B   4    0.955504    0.787354    0.401597    11.00000    0.02472    0.02293 =
         0.03699   -0.01377   -0.01295    0.00737
C1B   1    0.453591    0.155508    0.144764    11.00000    0.01922    0.01986 =
         0.02412   -0.00402   -0.00326    0.00867
C2B   1    0.296057   -0.024945    0.053520    11.00000    0.02064    0.01952 =
         0.02496   -0.00676   -0.00192    0.00535
C3B   1    0.378886   -0.100359    0.062986    11.00000    0.02448    0.02247 =
         0.02634   -0.00308   -0.00580    0.00671
C4B   1    0.511441   -0.051829    0.109723    11.00000    0.02554    0.01881 =
         0.02533   -0.00541   -0.00403    0.00722
C5B   1    0.649992    0.161359    0.207242    11.00000    0.02264    0.02268 =
         0.02587   -0.00217   -0.00280    0.00809
C6B   1    0.627720    0.282383    0.224850    11.00000    0.02245    0.02152 =
         0.02573   -0.00174   -0.00669    0.00806
C7B   1    0.707920    0.408836    0.276754    11.00000    0.02341    0.02209 =
         0.02255   -0.00144   -0.00236    0.00626
C8B   1    0.848759    0.435334    0.309386    11.00000    0.02861    0.02902 =
         0.03783   -0.00939   -0.00604    0.01393
AFIX  43
H8B   2    0.888686    0.365993    0.302197    11.00000   -1.20000
AFIX   0
C9B   1    0.924895    0.560906    0.350824    11.00000    0.02227    0.02610 =
         0.03746   -0.00884   -0.01115    0.00838
AFIX  43
H9B   2    1.017567    0.577926    0.372039    11.00000   -1.20000
AFIX   0
C10B  1    0.867612    0.663951    0.362142    11.00000    0.02054    0.02209 =
         0.03092   -0.00797   -0.00771    0.00268
C11B  1    0.731520    0.639120    0.333830    11.00000    0.02589    0.02177 =
         0.02610   -0.00182   -0.00440    0.00799
AFIX  43
H11B  2    0.690653    0.707116    0.343888    11.00000   -1.20000
AFIX   0
C12B  1    0.655143    0.512948    0.290334    11.00000    0.01684    0.02212 =
         0.02162    0.00145   -0.00680    0.00142
AFIX  43
H12B  2    0.562904    0.497906    0.269131    11.00000   -1.20000
AFIX   0
C13B  1    0.265387    0.206323    0.077827    11.00000    0.02094    0.02299 =
         0.02680   -0.00330   -0.00541    0.00692
AFIX  23
H13C  2    0.221503    0.185965    0.021685    11.00000   -1.20000
H13D  2    0.337291    0.299958    0.082530    11.00000   -1.20000
AFIX   0
C14B  1    0.155730    0.205694    0.135161    11.00000    0.02660    0.02636 =
         0.03056   -0.00329   -0.00700    0.00828
AFIX  23
H14C  2    0.191482    0.203325    0.191252    11.00000   -1.20000
H14D  2    0.071568    0.122306    0.120999    11.00000   -1.20000
AFIX   0
C15B  1    0.118360    0.334567    0.129607    11.00000    0.03978    0.02915 =
         0.03952   -0.00554   -0.00706    0.01570
AFIX 137
H15D  2    0.196284    0.415630    0.154042    11.00000   -1.50000
H15E  2    0.035520    0.325335    0.158528    11.00000   -1.50000
H15F  2    0.099269    0.345528    0.072681    11.00000   -1.50000
AFIX   0
C16B  1    0.158339   -0.075605    0.001999    11.00000    0.02296    0.02369 =
         0.03307   -0.01193   -0.01161    0.00763
AFIX 137
H16D  2    0.124237   -0.176526   -0.007172    11.00000   -1.50000
H16E  2    0.171538   -0.036537   -0.050085    11.00000   -1.50000
H16F  2    0.090306   -0.046469    0.029980    11.00000   -1.50000
AFIX   0
C17B  1    0.906834    0.899172    0.400723    11.00000    0.02589    0.01734 =
         0.03372   -0.01221   -0.01119    0.00327
AFIX 137
H17D  2    0.880006    0.909481    0.344838    11.00000   -1.50000
H17E  2    0.980900    0.984196    0.424161    11.00000   -1.50000
H17F  2    0.825969    0.881095    0.432564    11.00000   -1.50000
AFIX   0
HKLF 4
REM  mo_JCC033b_0m_a.res in P-1
REM R1 =  0.0761 for    5277 Fo > 4sig(Fo)  and  0.1028 for all    7397 data
REM    440 parameters refined using    288 restraints
END
WGHT      0.1237      0.0000
REM Highest difference peak  3.743,  deepest hole -1.378,  1-sigma level  0.199
Q1    1   0.8440  0.1546  0.1972  11.00000  0.05    3.74
Q2    1   0.4236 -0.2563  0.2281  11.00000  0.05    3.43
Q3    1   0.8176  0.2182  0.4575  11.00000  0.05    2.99
Q4    1   0.3941 -0.2297 -0.0415  11.00000  0.05    2.61
Q5    1   0.2943 -0.3368  0.0527  11.00000  0.05    1.79
;
_shelx_res_checksum              18110
_shelx_hkl_file                  
;
  -1   0   0   54.68    6.51
   1   0   0   54.89    6.51
   1   0   0   57.23    6.53
  -2   0   0   58.03    6.92
  -2   0   0   67.41    6.93
   2   0   0   54.42    6.95
   2   0   0   56.47    6.93
  -3   0   0    5.22    0.66
  -3   0   0    5.59    0.67
   3   0   0    5.66    0.71
   3   0   0    5.28    0.68
  -4   0   0   16.70    2.00
  -4   0   0   19.11    2.01
   4   0   0   13.99    2.05
  -5   0   0   27.29    3.24
  -6   0   0    0.84    0.19
   6   0   0    0.64    0.21
   6   0   0    0.68    0.29
  -7   0   0   20.51    2.36
   7   0   0   18.35    2.38
   8   0   0    4.08    0.64
   9   0   0    7.40    1.03
  10   0   0    0.59    0.32
  11   0   0    1.88    0.48
  12   0   0    0.10    0.33
  12  -1   0    0.28    0.34
  11  -1   0    1.88    0.48
  10  -1   0    0.30    0.30
   9  -1   0    4.70    0.75
  -8   1   0   11.47    1.25
  -8   1   0    8.00    1.21
   7  -1   0    2.20    0.42
  -7   1   0    1.74    0.33
  -7   1   0    2.91    0.36
   6  -1   0   37.59    4.76
  -6   1   0   36.44    4.70
  -6   1   0   46.22    4.72
   5  -1   0   38.61    4.97
  -5   1   0   47.11    4.98
  -5   1   0   41.63    4.98
   4  -1   0   24.93    3.09
   4  -1   0   24.65    3.06
  -4   1   0   27.46    3.07
  -4   1   0   26.77    3.06
   3  -1   0    8.14    1.14
   3  -1   0    7.85    1.16
  -3   1   0   11.98    1.21
  -3   1   0   11.41    1.16
  -3   1   0    9.92    1.14
   2  -1   0   24.36    2.75
   2  -1   0   25.85    2.74
  -2   1   0   23.29    2.74
  -2   1   0   25.23    2.74
  -2   1   0   20.31    2.72
  -2   1   0   20.28    2.75
   1  -1   0   66.32    8.41
  -1   1   0   77.04    8.41
   0  -1   0   52.42    6.50
   0  -1   0   60.90    6.52
   0   1   0   53.17    6.51
  -1  -1   0   17.40    2.35
  -1  -1   0   21.12    2.35
  -1  -1   0   21.38    2.37
   1   1   0   21.47    2.36
   1   1   0   18.89    2.36
   1   1   0   19.54    2.37
  -3  -1   0   39.57    4.31
   3   1   0   33.90    4.30
   3   1   0   36.01    4.35
  -4  -1   0   17.21    1.96
   4   1   0   14.99    2.02
  -5  -1   0    2.00    0.33
   5   1   0    0.88    0.32
   6   1   0    8.91    1.12
   7   1   0    3.95    0.51
   7   1   0    3.07    0.63
   7   1   0    2.29    0.52
   8   1   0   20.99    2.69
   8   1   0   23.09    2.67
   8   1   0   20.93    2.80
   9   1   0    5.21    0.83
  10   1   0    2.23    0.51
  11   1   0    0.63    0.37
  12  -2   0    0.14    0.39
  11  -2   0    0.19    0.32
  10  -2   0    2.37    0.51
   9  -2   0    2.11    0.46
   8  -2   0    1.69    0.38
  -8   2   0    2.10    0.33
  -8   2   0    1.18    0.33
   7  -2   0    6.57    0.85
   7  -2   0    7.03    0.75
  -7   2   0    4.81    0.79
  -7   2   0    5.44    0.77
   6  -2   0   13.83    1.40
   6  -2   0   11.36    1.45
  -6   2   0   10.94    1.41
  -6   2   0    9.76    1.41
   5  -2   0   12.70    1.45
   5  -2   0   10.90    1.48
  -5   2   0   13.35    1.43
  -5   2   0   11.07    1.47
  -5   2   0   11.59    1.46
   4  -2   0   73.75    8.64
   4  -2   0   78.46    8.61
  -4   2   0   69.43    8.62
  -4   2   0   67.83    8.61
  -4   2   0   76.64    8.58
   3  -2   0   21.08    2.27
   3  -2   0   19.38    2.27
  -3   2   0   20.40    2.26
  -3   2   0   16.95    2.26
  -3   2   0   17.03    2.27
   2  -2   0   38.26    4.87
  -2   2   0   37.98    4.87
  -2   2   0   47.75    4.86
   1  -2   0   20.01    2.33
   1  -2   0   20.21    2.31
  -1   2   0   17.18    2.33
  -1   2   0   21.28    2.33
  -1   2   0   18.89    2.31
   0  -2   0   49.20    6.06
   0  -2   0   46.81    6.04
   0  -2   0   52.24    6.06
   0   2   0   47.52    6.06
   0   2   0   59.83    6.07
   0   2   0   53.23    6.04
  -1  -2   0   60.20    7.05
  -1  -2   0   62.58    7.02
  -1  -2   0   60.55    7.04
   1   2   0   54.40    7.04
   1   2   0   61.48    7.03
  -2  -2   0   61.86    7.68
   2   2   0   68.50    7.69
   2   2   0   64.61    7.69
   2   2   0   67.13    7.73
   3   2   0   87.25   10.83
   3   2   0  100.56   10.79
   3   2   0   86.36   10.79
   4   2   0    0.18    0.19
   4   2   0    0.33    0.14
   5   2   0   14.85    2.08
   5   2   0   17.31    2.00
   6   2   0    0.19    0.17
   6   2   0    0.38    0.29
   7   2   0    0.86    0.33
   8   2   0    8.97    1.48
   8   2   0   10.77    1.29
   8   2   0    8.72    1.31
   9   2   0    0.47    0.45
   9   2   0    0.29    0.32
  10   2   0    6.50    1.03
  10   2   0    6.56    1.24
  11   2   0    0.81    0.38
  13  -3   0    1.24    0.52
  12  -3   0    0.39    0.40
  11  -3   0   -0.44    0.30
  10  -3   0    0.26    0.30
   9  -3   0    4.84    0.78
   8  -3   0    2.35    0.46
   8  -3   0    2.71    0.33
  -8   3   0    2.64    0.34
  -8   3   0    1.96    0.44
  -8   3   0    1.28    0.35
   7  -3   0    1.87    0.27
   7  -3   0    1.97    0.37
  -7   3   0    1.32    0.33
  -7   3   0    0.79    0.26
  -7   3   0    1.59    0.23
   6  -3   0    0.90    0.26
   6  -3   0    1.24    0.24
  -6   3   0    1.10    0.17
  -6   3   0    1.09    0.27
  -6   3   0    1.13    0.24
   5  -3   0   40.54    4.19
   5  -3   0   34.63    4.20
  -5   3   0   31.16    4.20
  -5   3   0   34.54    4.18
   4  -3   0    0.34    0.10
   4  -3   0    0.43    0.16
   4  -3   0    0.33    0.15
   4  -3   0    0.34    0.09
   3  -3   0   73.42    9.50
  -3   3   0   87.93    9.47
   2  -3   0   18.54    1.88
   2  -3   0   13.70    1.86
   2  -3   0   13.81    1.90
  -2   3   0   17.44    1.92
  -2   3   0   16.39    1.87
   1  -3   0   20.15    2.38
   1  -3   0   20.90    2.41
  -1   3   0   18.88    2.38
  -1   3   0   20.69    2.41
   0  -3   0    2.38    0.30
   0  -3   0    2.32    0.34
   0   3   0    2.13    0.28
   0   3   0    1.69    0.33
   0   3   0    1.87    0.33
  -1  -3   0   11.95    1.66
   1   3   0   14.31    1.68
   1   3   0   14.93    1.64
  -2  -3   0   67.36    8.36
   2   3   0   72.70    8.35
   2   3   0   71.96    8.38
   2   3   0   72.16    8.41
  -3  -3   0    2.24    0.33
   3   3   0    1.73    0.34
   3   3   0    1.59    0.39
   3   3   0    2.09    0.34
   4   3   0   72.81    9.55
   4   3   0   86.84    9.56
   4   3   0   82.47    9.63
   5   3   0    0.56    0.33
   5   3   0    1.12    0.27
   6   3   0   12.30    1.73
   6   3   0   12.92    1.61
   7   3   0    0.28    0.38
   8   3   0    0.35    0.40
   8   3   0    0.07    0.33
   9   3   0    4.70    0.98
   9   3   0    4.76    0.87
  10   3   0    0.74    0.43
  10   3   0    0.49    0.53
  13  -4   0    1.70    0.54
  12  -4   0    0.62    0.43
  11  -4   0    0.41    0.35
  10  -4   0   -0.07    0.30
   9  -4   0    0.68    0.32
   9  -4   0    0.83    0.21
   8  -4   0    1.00    0.34
   8  -4   0    1.28    0.26
  -8   4   0    0.90    0.33
   7  -4   0    1.03    0.25
   7  -4   0    0.60    0.27
   6  -4   0    1.21    0.28
   6  -4   0    0.84    0.28
   5  -4   0   26.14    3.10
   5  -4   0   26.44    3.09
   5  -4   0   25.86    3.17
  -5   4   0   25.99    3.11
   4  -4   0    1.60    0.32
   4  -4   0    1.65    0.32
   4  -4   0    1.18    0.32
   4  -4   0    1.71    0.29
  -4   4   0    1.69    0.25
   3  -4   0    0.79    0.25
   3  -4   0    0.39    0.09
   3  -4   0    0.45    0.18
   3  -4   0    0.75    0.14
  -3   4   0    0.69    0.12
   2  -4   0   68.61    6.92
   2  -4   0   63.81    6.97
   2  -4   0   55.78    6.90
  -2   4   0   54.99    6.90
  -2   4   0   52.95    6.96
  -2   4   0   57.53    6.94
   1  -4   0   32.95    3.78
   1  -4   0   32.27    3.82
   1  -4   0   29.72    3.76
  -1   4   0   32.99    3.82
  -1   4   0   32.17    3.77
   0  -4   0   25.54    3.41
   0   4   0   31.38    3.44
   0   4   0   27.75    3.43
   0   4   0   29.34    3.37
  -1  -4   0    7.64    1.02
   1   4   0    8.39    1.05
   1   4   0    7.73    0.98
  -2  -4   0    1.59    0.30
   2   4   0    1.10    0.25
   2   4   0    1.28    0.31
   2   4   0    1.30    0.35
  -3  -4   0   43.95    4.76
   3   4   0   37.53    4.77
   3   4   0   37.80    4.74
   4   4   0    1.32    0.33
   4   4   0    1.14    0.38
   4   4   0    1.55    0.34
   5   4   0   28.43    3.51
   5   4   0   29.60    3.63
   6   4   0   23.51    2.83
   6   4   0   21.86    2.95
   7   4   0    4.56    0.95
   9   4   0    0.71    0.51
   9   4   0    1.40    0.65
  10   4   0    2.73    0.73
  10   4   0    2.61    0.89
  13  -5   0    1.18    0.54
  12  -5   0    0.58    0.44
  11  -5   0    3.06    0.66
  10  -5   0    2.64    0.59
   9  -5   0    0.31    0.23
   9  -5   0    0.56    0.32
   8  -5   0    6.59    0.99
   8  -5   0    7.46    0.96
   7  -5   0    3.97    0.64
   7  -5   0    3.93    0.65
  -7   5   0    4.09    0.58
   6  -5   0    6.42    0.93
   6  -5   0    6.69    0.94
  -6   5   0    6.90    0.86
   5  -5   0    1.53    0.31
   5  -5   0    1.36    0.32
   5  -5   0    1.32    0.35
   5  -5   0    1.83    0.40
  -5   5   0    1.82    0.28
   4  -5   0   17.84    2.24
   4  -5   0   19.15    2.21
   4  -5   0   17.88    2.10
  -4   5   0   16.76    2.12
   3  -5   0   22.75    3.17
   3  -5   0   27.65    3.10
   3  -5   0   28.27    3.12
  -3   5   0   27.00    3.11
  -3   5   0   25.00    3.16
   2  -5   0    7.49    1.10
   2  -5   0    8.91    1.06
  -2   5   0    8.72    1.10
  -2   5   0    8.76    1.04
   1  -5   0   33.95    4.49
  -1   5   0   41.21    4.44
  -1   5   0   32.23    4.48
  -1   5   0   42.81    4.52
   0  -5   0   43.72    5.61
   0   5   0   43.99    5.63
   0   5   0   49.95    5.64
   0   5   0   50.59    5.57
  -1  -5   0    1.58    0.34
   1   5   0    1.62    0.37
   1   5   0    1.59    0.39
   1   5   0    2.02    0.32
  -2  -5   0   11.21    1.34
   2   5   0   10.54    1.31
   2   5   0    8.84    1.39
   2   5   0   10.72    1.38
  -3  -5   0   -0.17    0.16
   3   5   0    0.05    0.29
   3   5   0    0.27    0.22
   3   5   0    0.21    0.22
  -4  -5   0   15.22    1.66
   4   5   0   12.13    1.68
   4   5   0   12.65    1.77
   4   5   0   11.53    1.65
   5   5   0   16.30    2.38
   5   5   0   19.19    2.29
   6   5   0   17.15    2.35
   7   5   0   34.16    4.37
   8   5   0    0.36    0.55
   9   5   0    5.16    1.06
   9   5   0    4.82    1.17
  13  -6   0    0.42    0.51
  12  -6   0    2.52    0.66
  11  -6   0    1.35    0.50
  10  -6   0    0.49    0.38
   9  -6   0    2.40    0.59
   9  -6   0    3.03    0.54
  -9   6   0    3.17    0.50
   8  -6   0    0.56    0.33
   8  -6   0    0.51    0.30
  -8   6   0    0.37    0.20
   7  -6   0    0.53    0.30
   7  -6   0    0.48    0.29
  -7   6   0    0.42    0.18
   6  -6   0    5.26    0.80
   6  -6   0    5.93    0.82
   6  -6   0    6.23    0.95
   6  -6   0    5.95    0.86
  -6   6   0    6.02    0.75
   5  -6   0    1.41    0.46
   5  -6   0    2.59    0.44
   5  -6   0    1.91    0.28
   5  -6   0    2.67    0.47
  -5   6   0    2.46    0.34
   4  -6   0    2.14    0.45
   4  -6   0    2.65    0.55
   4  -6   0    2.22    0.33
  -4   6   0    2.92    0.45
  -4   6   0    2.56    0.36
   3  -6   0    2.00    0.42
  -3   6   0    2.14    0.33
  -3   6   0    2.43    0.42
   2  -6   0    4.78    0.71
   1  -6   0   40.09    4.27
  -1   6   0   31.04    4.25
  -1   6   0   37.39    4.18
  -1   6   0   32.19    4.24
   0  -6   0    0.05    0.21
   0   6   0    0.15    0.16
   0   6   0    0.20    0.23
   0   6   0    0.43    0.25
  -1  -6   0   26.56    3.29
   1   6   0   28.85    3.33
   1   6   0   25.84    3.33
   1   6   0   26.68    3.23
  -2  -6   0    1.26    0.37
   2   6   0    1.63    0.41
   2   6   0    1.90    0.50
   2   6   0    2.19    0.38
  -3  -6   0    6.15    0.77
   3   6   0    4.33    0.88
   3   6   0    4.31    0.79
   3   6   0    4.74    0.74
   4   6   0    4.64    0.76
   5   6   0    2.38    0.68
   6   6   0   10.46    1.68
   7   6   0    0.25    0.55
   8   6   0    8.95    1.65
  12  -7   0    2.20    0.65
  11  -7   0    1.11    0.49
  10  -7   0    1.43    0.50
 -10   7   0    0.74    0.29
   9  -7   0    1.27    0.42
   9  -7   0    1.27    0.46
  -9   7   0    1.17    0.30
   8  -7   0    1.55    0.48
   8  -7   0    1.58    0.49
  -8   7   0    1.94    0.35
   7  -7   0   -0.24    0.30
   7  -7   0   -0.18    0.28
   7  -7   0    0.13    0.19
   7  -7   0    0.16    0.18
  -7   7   0   -0.12    0.15
   6  -7   0    0.43    0.30
   6  -7   0    0.47    0.28
   6  -7   0    0.32    0.26
   6  -7   0   -0.05    0.33
  -6   7   0    0.43    0.17
   5  -7   0    2.40    0.61
   5  -7   0    3.74    0.60
   5  -7   0    2.74    0.55
   5  -7   0    2.67    0.39
  -5   7   0    2.92    0.52
  -5   7   0    3.51    0.45
   4  -7   0    0.46    0.29
   4  -7   0    0.23    0.38
  -4   7   0    0.30    0.22
  -4   7   0    0.28    0.16
   3  -7   0    0.71    0.30
  -3   7   0    0.05    0.20
  -3   7   0    0.34    0.18
   2  -7   0    1.91    0.46
   1  -7   0    1.98    0.44
  -1   7   0    2.04    0.34
  -1   7   0    1.56    0.42
   0  -7   0   12.66    1.55
   0   7   0   12.46    1.47
   0   7   0   11.56    1.58
   0   7   0   10.19    1.55
  -1  -7   0    4.74    0.76
   1   7   0    3.97    0.78
   1   7   0    6.18    0.71
   1   7   0    5.00    0.85
  -2  -7   0   16.67    2.17
   2   7   0   16.47    2.26
   2   7   0   18.31    2.13
   3   7   0   20.66    2.64
   3   7   0   22.51    2.81
   4   7   0    3.14    0.60
   4   7   0    2.56    0.72
   6   7   0    1.00    0.64
   7   7   0    7.12    1.44
   8   7   0    0.15    0.70
  12  -8   0    2.99    0.77
  11  -8   0    1.36    0.55
  10  -8   0    2.14    0.59
   9  -8   0    1.72    0.53
   9  -8   0    1.34    0.51
  -9   8   0    2.11    0.37
   8  -8   0    0.73    0.46
   8  -8   0    1.12    0.45
  -8   8   0    1.28    0.28
   7  -8   0    0.86    0.46
   7  -8   0    0.76    0.34
   7  -8   0    1.27    0.45
  -7   8   0    1.06    0.34
  -7   8   0    1.28    0.27
   6  -8   0    1.44    0.47
   6  -8   0    2.14    0.60
   6  -8   0    1.36    0.44
  -6   8   0    1.58    0.40
  -6   8   0    1.95    0.33
   5  -8   0    4.71    0.89
   5  -8   0    6.84    0.96
   5  -8   0    5.56    1.03
  -5   8   0    6.01    0.90
  -5   8   0    5.82    0.75
   4  -8   0    1.10    0.39
   4  -8   0    0.86    0.47
  -4   8   0    0.49    0.30
  -4   8   0    0.55    0.23
   3  -8   0    1.15    0.41
   3  -8   0    0.24    0.40
  -3   8   0    0.12    0.26
  -3   8   0    1.19    0.24
   2  -8   0    1.39    0.40
  -2   8   0    1.00    0.36
  -2   8   0    0.87    0.26
   1  -8   0    6.06    0.96
  -1   8   0    6.28    0.82
   0  -8   0    1.72    0.43
   0   8   0    0.88    0.40
   0   8   0    1.16    0.32
   1   8   0    6.28    1.20
   1   8   0    9.69    1.10
   2   8   0    3.86    0.83
   2   8   0    3.98    0.65
   3   8   0    0.34    0.47
   3   8   0    0.24    0.33
   4   8   0   13.25    1.68
   4   8   0   11.54    1.89
   5   8   0    0.30    0.58
   6   8   0    1.55    0.76
   7   8   0   -0.27    0.67
  12  -9   0    2.24    0.71
  11  -9   0    4.52    0.92
  10  -9   0    0.26    0.49
   9  -9   0    2.28    0.61
   9  -9   0    1.37    0.60
   8  -9   0    1.61    0.52
   8  -9   0    0.85    0.34
   8  -9   0    0.37    0.48
  -8   9   0    1.40    0.42
   7  -9   0    0.28    0.46
   7  -9   0   -0.01    0.39
   7  -9   0    0.18    0.35
  -7   9   0    0.29    0.22
  -7   9   0    0.20    0.29
   6  -9   0    3.32    0.73
   6  -9   0    3.61    0.75
   6  -9   0    2.71    0.81
  -6   9   0    4.42    0.73
  -6   9   0    4.57    0.58
   5  -9   0    0.68    0.43
   5  -9   0    0.74    0.39
   5  -9   0    0.42    0.47
  -5   9   0    0.93    0.27
  -5   9   0    0.41    0.33
   4  -9   0    2.31    0.74
   4  -9   0    3.08    0.64
   4  -9   0    2.97    0.67
  -4   9   0    3.14    0.62
  -4   9   0    2.80    0.47
   3  -9   0    1.05    0.54
   3  -9   0    2.43    0.57
  -3   9   0    1.39    0.43
   2  -9   0    0.79    0.39
  -2   9   0    0.73    0.27
  -2   9   0    0.68    0.37
   1  -9   0    4.98    0.83
  -1   9   0    3.42    0.78
  -1   9   0    5.22    0.69
   0   9   0    1.32    0.47
   0   9   0    1.34    0.35
   1   9   0    1.37    0.40
   1   9   0    1.03    0.50
   2   9   0    0.41    0.47
   2   9   0    0.00    0.33
   3   9   0    3.99    0.77
   3   9   0    5.16    1.00
   4   9   0    0.26    0.53
   5   9   0    3.43    0.94
  11 -10   0    0.53    0.55
  10 -10   0   13.15    1.74
 -10  10   0   10.59    1.61
   9 -10   0    0.34    0.50
   9 -10   0    0.28    0.47
  -9  10   0    0.67    0.39
   8 -10   0    0.99    0.45
   8 -10   0    1.80    0.59
   8 -10   0    0.95    0.61
  -8  10   0    1.43    0.46
   7 -10   0    0.40    0.42
   7 -10   0    0.83    0.52
   7 -10   0    0.46    0.55
  -7  10   0    0.45    0.38
   6 -10   0    1.33    0.52
   6 -10   0    1.97    0.60
   6 -10   0    0.46    0.58
  -6  10   0    2.08    0.53
  -6  10   0    1.48    0.35
   5 -10   0    1.50    0.51
   5 -10   0    1.52    0.57
   5 -10   0    0.50    0.53
  -5  10   0    1.46    0.31
  -5  10   0    0.70    0.41
   4 -10   0   -0.26    0.46
   4 -10   0    0.26    0.42
   4 -10   0    0.22    0.36
  -4  10   0   -0.12    0.30
  -4  10   0    0.17    0.23
   3 -10   0    0.47    0.43
   3 -10   0   -0.23    0.47
  -3  10   0    0.02    0.34
  -3  10   0    0.32    0.24
   2 -10   0    0.24    0.47
  -2  10   0    0.04    0.37
  -2  10   0    0.27    0.27
  -1  10   0   -0.45    0.33
  -1  10   0   -0.10    0.27
   0  10   0    1.16    0.51
   0  10   0    1.01    0.37
   1  10   0    0.70    0.52
   1  10   0    1.01    0.41
   2  10   0    0.62    0.42
   2  10   0    0.40    0.51
   3  10   0    0.56    0.59
   3  10   0    0.19    0.45
   4  10   0    3.85    1.00
  10 -11   0    0.53    0.57
 -10  11   0   -0.13    0.36
   9 -11   0    3.24    0.64
   9 -11   0    7.09    1.07
   9 -11   0    2.47    0.87
  -9  11   0    4.56    0.81
   8 -11   0    2.90    0.75
   8 -11   0    1.05    0.52
   8 -11   0    1.46    0.75
  -8  11   0    3.17    0.67
   7 -11   0    0.46    0.45
   7 -11   0    0.57    0.55
   7 -11   0   -0.16    0.51
  -7  11   0    0.19    0.39
   6 -11   0    2.71    0.86
   6 -11   0    1.48    0.64
   6 -11   0    4.64    0.87
  -6  11   0    3.40    0.72
   5 -11   0    1.42    0.63
   5 -11   0    0.82    0.48
   5 -11   0    0.30    0.53
  -5  11   0    0.33    0.40
   4 -11   0   -0.07    0.41
   4 -11   0   -0.25    0.50
  -4  11   0    0.20    0.27
  -4  11   0   -0.01    0.35
   3 -11   0    0.49    0.59
   3 -11   0   -0.06    0.38
  -3  11   0    0.18    0.28
  -3  11   0    0.08    0.41
   2 -11   0    1.17    0.51
   2 -11   0    0.55    0.57
  -2  11   0    0.88    0.38
  -2  11   0    1.28    0.54
   1 -11   0    0.35    0.48
   1 -11   0   -0.03    0.37
  -1  11   0   -0.12    0.31
  -1  11   0    0.18    0.41
   0 -11   0    0.37    0.41
   0  11   0    0.22    0.46
   0  11   0    0.67    0.39
  -1 -11   0    0.07    0.41
   1  11   0    0.03    0.40
   1  11   0   -0.11    0.47
   2  11   0    0.84    0.62
   2  11   0    0.09    0.45
   3  11   0   -0.56    0.52
   9 -12   0    1.01    0.71
   9 -12   0    2.04    0.77
   9 -12   0    0.93    0.48
  -9  12   0    1.99    0.63
   8 -12   0    0.50    0.67
   8 -12   0    2.05    0.76
   8 -12   0    0.74    0.51
  -8  12   0    1.90    0.62
   7 -12   0    3.67    1.15
   7 -12   0    9.00    1.28
   7 -12   0    3.76    0.98
  -7  12   0    7.70    1.13
   6 -12   0    0.05    0.48
   6 -12   0    0.14    0.60
  -6  12   0    0.37    0.43
   5 -12   0    0.71    0.65
   5 -12   0    1.22    0.57
  -5  12   0    3.02    0.67
   4 -12   0    0.87    0.67
   4 -12   0    1.01    0.52
  -4  12   0    0.99    0.55
   3 -12   0    0.31    0.44
   3 -12   0    0.02    0.57
  -3  12   0    0.79    0.51
  -3  12   0    0.42    0.38
   2 -12   0    0.46    0.46
   2 -12   0    0.24    0.57
  -2  12   0    0.22    0.47
  -2  12   0    0.27    0.35
   1 -12   0   -0.01    0.45
   1 -12   0    0.65    0.64
  -1  12   0    0.15    0.37
  -1  12   0    0.16    0.47
   0 -12   0    0.55    0.62
   0 -12   0   -0.35    0.43
   0  12   0    0.42    0.55
   0  12   0    0.37    0.43
  -1 -12   0   -0.31    0.54
   1  12   0   -0.73    0.39
   1  12   0   -0.63    0.48
   7 -13   0    0.18    0.53
   7 -13   0   -0.15    0.67
  -7  13   0    0.23    0.50
   6 -13   0    2.66    1.02
   6 -13   0    2.78    0.82
  -6  13   0    3.52    0.83
   5 -13   0    0.33    0.58
   5 -13   0    0.33    0.69
  -5  13   0    0.06    0.52
   4 -13   0    1.06    0.73
   4 -13   0    1.14    0.62
  -4  13   0    1.53    0.63
   3 -13   0   -0.02    0.58
   3 -13   0    0.41    0.52
  -3  13   0   -0.23    0.47
   2 -13   0   -0.30    0.52
   2 -13   0    0.57    0.54
  -2  13   0   -0.06    0.48
  -2  13  -1   -0.05    0.48
   2 -13   1    0.62    0.57
   2 -13   1    0.00    0.59
  -3  13  -1    2.52    0.73
   3 -13   1    2.27    0.86
   3 -13   1    1.06    0.64
  -4  13  -1    7.75    1.14
   4 -13   1    4.47    1.04
   4 -13   1    3.60    1.16
  -5  13  -1    0.53    0.53
   5 -13   1   -0.01    0.54
   5 -13   1    0.26    0.65
  -6  13  -1    2.27    0.66
   6 -13   1    1.26    0.87
   6 -13   1    1.39    0.67
  -7  13  -1    5.85    1.04
   7 -13   1    3.83    1.22
   1  12  -1    0.37    0.57
  -1 -12   1    0.23    0.61
  -1 -12   1    0.84    0.55
   0  12  -1    1.90    0.68
   0  12  -1    2.02    0.55
   0 -12   1    1.13    0.57
   0 -12   1    1.34    0.77
  -1  12  -1    3.38    0.77
  -1  12  -1    2.80    0.57
   1 -12   1    2.87    0.74
   1 -12   1    0.59    0.67
  -2  12  -1    2.35    0.62
  -2  12  -1    1.37    0.43
   2 -12   1    1.11    0.56
   2 -12   1   -0.05    0.62
  -3  12  -1    0.43    0.47
   3 -12   1    0.37    0.49
   3 -12   1    0.67    0.63
  -4  12  -1    1.35    0.54
   4 -12   1    1.03    0.57
   4 -12   1    0.61    0.66
  -5  12  -1    4.06    0.81
   5 -12   1    3.38    1.01
   5 -12   1    2.70    0.79
  -6  12  -1    0.59    0.45
   6 -12   1    0.42    0.50
   6 -12   1    0.86    0.68
   6 -12   1    1.12    0.74
  -7  12  -1    2.09    0.61
   7 -12   1    0.46    0.72
   7 -12   1    1.36    0.60
   7 -12   1    2.43    0.77
  -8  12  -1    4.16    0.84
   8 -12   1    3.04    1.00
   8 -12   1    3.00    0.77
   8 -12   1    3.76    0.94
  -9  12  -1    0.36    0.49
   9 -12   1    0.39    0.64
   9 -12   1    1.18    0.70
   9 -12   1    0.63    0.31
   3  11  -1    0.09    0.61
  -3 -11   1    0.37    0.64
   2  11  -1    2.23    0.75
  -2 -11   1    1.48    0.74
   1  11  -1    0.76    0.58
   1  11  -1    0.82    0.44
  -1 -11   1    0.72    0.61
  -1 -11   1    1.24    0.54
   0  11  -1    4.94    0.71
   0  11  -1    3.28    0.80
   0 -11   1    2.44    0.72
   0 -11   1    2.49    0.85
  -1  11  -1   -0.22    0.30
  -1  11  -1    0.33    0.42
   1 -11   1    0.12    0.52
   1 -11   1    0.32    0.42
  -2  11  -1    6.63    1.04
  -2  11  -1    6.27    0.84
   2 -11   1    3.60    1.05
   2 -11   1    5.61    1.02
  -3  11  -1    2.42    0.64
  -3  11  -1    3.43    0.50
   3 -11   1    1.48    0.73
   3 -11   1    2.16    0.64
  -4  11  -1    0.13    0.39
  -4  11  -1    0.13    0.27
   4 -11   1    0.03    0.53
   4 -11   1    0.38    0.44
   4 -11   1    0.90    0.56
  -5  11  -1    0.24    0.37
   5 -11   1    0.61    0.62
   5 -11   1    0.44    0.51
   5 -11   1    0.29    0.43
  -6  11  -1    8.10    1.14
   6 -11   1    5.48    1.12
   6 -11   1    8.91    1.27
   6 -11   1    3.89    1.19
  -7  11  -1    6.39    1.03
   7 -11   1    6.45    1.13
   7 -11   1    4.05    1.16
  -8  11  -1    0.63    0.44
   8 -11   1    0.65    0.58
   8 -11   1    0.18    0.55
   8 -11   1   -0.11    0.38
  -9  11  -1    3.20    0.64
   9 -11   1    1.53    0.70
   9 -11   1    1.90    0.77
 -10  11  -1    4.08    0.86
  10 -11   1    5.44    1.07
   4  10  -1    1.73    0.75
   3  10  -1    0.65    0.58
   2  10  -1    0.71    0.43
   2  10  -1    0.65    0.55
  -2 -10   1    1.02    0.48
   1  10  -1    1.68    0.61
   1  10  -1    1.50    0.47
  -1 -10   1    1.62    0.54
   0  10  -1    0.18    0.40
   0  10  -1    0.76    0.35
   0 -10   1    0.44    0.52
   0 -10   1    0.51    0.39
  -1  10  -1   14.94    1.99
  -1  10  -1   18.28    1.86
   1 -10   1   10.64    2.09
   1 -10   1   13.62    1.97
  -2  10  -1   14.18    1.55
  -2  10  -1   12.02    1.67
   2 -10   1   12.88    1.70
   2 -10   1    8.08    1.76
  -3  10  -1    2.61    0.46
  -3  10  -1    2.83    0.62
   3 -10   1    1.82    0.73
   3 -10   1    2.30    0.63
   3 -10   1    3.28    0.70
  -4  10  -1    1.87    0.52
  -4  10  -1    1.95    0.36
   4 -10   1    2.63    0.65
   4 -10   1    2.05    0.59
   4 -10   1    0.73    0.59
  -5  10  -1    0.12    0.21
  -5  10  -1    0.46    0.36
   5 -10   1   -0.28    0.49
   5 -10   1    0.25    0.39
   5 -10   1    0.48    0.47
  -6  10  -1    0.71    0.38
   6 -10   1    0.69    0.52
   6 -10   1    0.35    0.57
   6 -10   1    0.45    0.43
  -7  10  -1    2.19    0.56
   7 -10   1    2.20    0.61
   7 -10   1    2.25    0.80
   7 -10   1    4.02    0.78
  -8  10  -1    8.41    1.07
   8 -10   1    8.29    1.21
   8 -10   1    4.11    1.14
   8 -10   1    6.15    1.01
  -9  10  -1    0.50    0.39
   9 -10   1   -0.28    0.44
   9 -10   1    0.31    0.47
 -10  10  -1    3.64    0.72
  10 -10   1    3.67    0.83
  10 -10   1    1.54    1.06
  11 -10   1    2.90    0.81
   6   9  -1    4.95    1.23
   5   9  -1    0.88    0.67
   4   9  -1    1.54    0.67
   3   9  -1    1.18    0.61
   2   9  -1    2.21    0.74
   2   9  -1    3.07    0.62
  -2  -9   1    3.92    0.71
   1   9  -1    0.57    0.33
   1   9  -1    0.75    0.49
   0   9  -1    2.64    0.50
   0   9  -1    2.52    0.62
  -1   9  -1    3.25    0.53
  -1   9  -1    3.07    0.66
   1  -9   1    3.04    0.67
   1  -9   1    3.69    0.67
  -2   9  -1    5.73    0.75
  -2   9  -1    4.67    0.88
   2  -9   1    5.32    0.91
   2  -9   1    6.47    0.95
   2  -9   1    4.77    1.02
  -3   9  -1    1.59    0.46
  -3   9  -1    2.30    0.37
   3  -9   1    2.16    0.52
   3  -9   1    1.48    0.62
   3  -9   1    1.62    0.52
  -4   9  -1   11.25    1.27
  -4   9  -1    9.97    1.39
   4  -9   1   11.01    1.46
   4  -9   1    7.16    1.52
   4  -9   1    9.85    1.43
  -5   9  -1   10.57    1.24
  -5   9  -1    8.83    1.36
   5  -9   1    9.93    1.59
   5  -9   1   12.59    1.48
   5  -9   1    8.60    1.40
  -6   9  -1    2.82    0.54
  -6   9  -1    2.44    0.37
   6  -9   1    1.30    0.43
   6  -9   1    2.77    0.62
   6  -9   1    2.05    0.57
   6  -9   1    1.05    0.61
  -7   9  -1   -0.09    0.26
   7  -9   1    0.08    0.36
   7  -9   1    0.23    0.34
   7  -9   1    0.12    0.45
  -8   9  -1    0.88    0.37
   8  -9   1    1.62    0.52
   8  -9   1    0.79    0.50
   9  -9   1    7.33    1.43
   9  -9   1   11.01    1.40
  10  -9   1    4.75    1.35
  10  -9   1    8.09    1.19
  11  -9   1    0.68    0.49
  12  -9   1    3.39    0.80
   7   8  -1    5.81    1.30
   6   8  -1    1.02    0.73
   5   8  -1    5.87    1.19
   4   8  -1    0.02    0.46
   3   8  -1    2.21    0.68
   3   8  -1    1.88    0.51
   2   8  -1    1.19    0.51
   1   8  -1    3.95    0.62
   1   8  -1    3.58    0.76
   0   8  -1    1.03    0.29
   0   8  -1    0.72    0.36
   0  -8   1    0.50    0.33
   1  -8   1    2.04    0.48
  -2   8  -1    7.61    0.99
  -2   8  -1    6.46    0.85
   2  -8   1    5.26    1.09
   2  -8   1    6.66    1.03
  -3   8  -1   13.08    1.52
  -3   8  -1   11.40    1.61
   3  -8   1   11.60    1.75
   3  -8   1   11.15    1.64
   3  -8   1   15.00    1.70
  -4   8  -1   34.15    4.35
  -4   8  -1   39.79    4.26
   4  -8   1   30.65    4.37
   4  -8   1   37.48    4.40
   4  -8   1   37.16    4.50
  -5   8  -1   -0.09    0.23
  -5   8  -1    0.37    0.18
   5  -8   1   -0.03    0.38
   5  -8   1    0.44    0.34
   5  -8   1    0.85    0.39
  -6   8  -1   18.47    2.08
  -6   8  -1   18.90    2.19
   6  -8   1   15.08    2.19
   6  -8   1   15.27    2.07
   6  -8   1   20.34    2.25
   6  -8   1   17.37    2.36
  -7   8  -1    7.09    0.97
  -7   8  -1    7.52    0.85
   7  -8   1    5.93    0.92
   7  -8   1    8.23    1.04
   7  -8   1    5.40    0.91
   7  -8   1    6.23    1.13
  -8   8  -1    2.03    0.33
   8  -8   1    1.93    0.52
   8  -8   1    0.83    0.49
   9  -8   1    1.44    0.52
   9  -8   1    2.00    0.54
  10  -8   1    2.68    0.64
  11  -8   1    9.32    1.36
  12  -8   1   -0.05    0.44
   8   7  -1    2.10    0.88
   7   7  -1    4.21    1.09
   6   7  -1    1.90    0.75
   5   7  -1    3.25    0.86
   4   7  -1    2.00    0.65
   3   7  -1   10.83    1.34
   3   7  -1    8.90    1.48
   2   7  -1    7.77    0.95
   2   7  -1    5.27    1.06
  -2  -7   1    7.03    0.99
   1   7  -1    1.30    0.31
   1   7  -1    0.69    0.37
   1   7  -1    1.17    0.40
  -1  -7   1    1.65    0.38
   0   7  -1   11.51    1.40
   0   7  -1   10.78    1.51
   0   7  -1   11.34    1.51
   0  -7   1   11.24    1.49
  -1   7  -1    0.46    0.19
  -1   7  -1    0.41    0.27
   1  -7   1    0.42    0.30
  -2   7  -1    7.84    0.93
  -2   7  -1    5.97    1.00
   2  -7   1    7.83    1.19
   2  -7   1    8.20    1.06
  -3   7  -1   11.17    1.33
  -3   7  -1   10.74    1.23
   3  -7   1   10.49    1.35
   3  -7   1    9.72    1.45
   3  -7   1    7.83    1.32
  -4   7  -1    1.40    0.34
  -4   7  -1    1.33    0.26
   4  -7   1    2.08    0.44
   4  -7   1    1.20    0.46
   4  -7   1    1.52    0.40
  -5   7  -1   19.58    2.36
  -5   7  -1   19.55    2.44
   5  -7   1   21.48    2.49
   5  -7   1   21.74    2.49
   5  -7   1   18.32    2.34
   5  -7   1   19.43    2.58
  -6   7  -1    3.75    0.51
   6  -7   1    3.46    0.63
   6  -7   1    3.92    0.76
   6  -7   1    3.86    0.68
   6  -7   1    4.14    0.64
  -7   7  -1   11.31    1.27
   7  -7   1    9.91    1.46
   7  -7   1    9.13    1.38
  -8   7  -1    4.94    0.67
   8  -7   1    4.70    0.82
   8  -7   1    5.09    0.88
  -9   7  -1   -0.18    0.17
   9  -7   1    0.09    0.32
   9  -7   1    0.22    0.36
  10  -7   1    3.92    0.76
  11  -7   1    0.71    0.46
  12  -7   1    6.11    1.07
   8   6  -1   -0.05    0.57
   7   6  -1    0.54    0.57
   6   6  -1    2.68    0.77
   5   6  -1    3.18    0.78
   4   6  -1   14.81    2.02
   3   6  -1    0.33    0.29
   3   6  -1    0.33    0.37
   3   6  -1    0.53    0.29
  -3  -6   1    0.45    0.26
   2   6  -1    9.06    1.50
   2   6  -1   12.01    1.51
   2   6  -1   11.43    1.42
  -2  -6   1   12.15    1.48
   1   6  -1   12.99    1.76
   1   6  -1   12.78    1.67
   1   6  -1   14.41    1.77
  -1  -6   1   14.09    1.73
   0   6  -1   22.79    2.46
   0   6  -1   20.88    2.55
   0   6  -1   18.62    2.53
   0  -6   1   19.18    2.53
  -1   6  -1    8.45    0.98
  -1   6  -1    7.83    1.06
   1  -6   1    7.07    1.06
  -2   6  -1    2.40    0.51
  -2   6  -1    3.63    0.45
   2  -6   1    3.93    0.66
   2  -6   1    3.28    0.58
  -3   6  -1    7.42    1.03
  -3   6  -1    7.96    0.96
   3  -6   1    6.04    1.03
   3  -6   1    8.03    0.98
   3  -6   1    9.20    1.08
   3  -6   1    8.86    1.17
  -4   6  -1    1.92    0.29
  -4   6  -1    1.94    0.37
   4  -6   1    1.83    0.41
   4  -6   1    1.43    0.45
   4  -6   1    1.87    0.40
   4  -6   1    1.79    0.28
   4  -6   1    2.78    0.33
  -5   6  -1   20.84    2.40
   5  -6   1   19.92    2.37
   5  -6   1   21.48    2.49
   5  -6   1   20.25    2.50
   5  -6   1   18.71    2.39
   5  -6   1   20.52    2.58
  -6   6  -1   17.39    2.02
   6  -6   1   16.93    2.17
   6  -6   1   15.96    2.11
   6  -6   1   17.32    2.04
   6  -6   1   16.32    2.04
  -7   6  -1   25.51    2.87
   7  -6   1   23.96    2.99
   7  -6   1   22.09    2.95
  -8   6  -1    0.80    0.24
   8  -6   1    0.81    0.35
   8  -6   1    1.22    0.39
  -9   6  -1    5.73    0.87
   9  -6   1    8.27    1.02
   9  -6   1    6.31    0.95
  10  -6   1    1.66    0.49
  11  -6   1    0.87    0.44
  12  -6   1    1.66    0.57
  13  -6   1    4.70    0.92
   9   5  -1    4.00    1.03
   9   5  -1    3.26    0.89
   8   5  -1    0.60    0.57
   7   5  -1    0.97    0.56
   6   5  -1    0.43    0.46
   5   5  -1   11.21    1.52
   5   5  -1   11.58    1.63
   4   5  -1    5.78    1.00
   4   5  -1    6.71    0.91
  -4  -5   1    5.97    0.85
   3   5  -1   12.39    1.77
   3   5  -1   14.50    1.83
   3   5  -1   15.38    1.91
  -3  -5   1   15.18    1.81
   2   5  -1    0.69    0.33
   2   5  -1    3.00    0.44
   1   5  -1   39.34    4.33
   1   5  -1   36.66    4.24
   1   5  -1   35.38    4.31
  -1  -5   1   31.86    4.27
  -1   5  -1   18.81    2.37
  -1   5  -1   22.82    2.47
  -1   5  -1   17.95    2.42
   1  -5   1   20.83    2.45
  -2   5  -1    7.72    0.99
  -2   5  -1    8.71    1.05
   2  -5   1    9.61    1.17
   2  -5   1    6.38    1.05
   2  -5   1    9.08    1.01
  -3   5  -1   13.74    1.90
  -3   5  -1   14.83    1.95
   3  -5   1   15.65    1.91
   3  -5   1   19.01    2.07
   3  -5   1   16.55    1.99
   3  -5   1   19.09    2.00
  -4   5  -1    5.00    0.58
   4  -5   1    4.88    0.66
   4  -5   1    3.71    0.56
   4  -5   1    5.73    0.80
   4  -5   1    6.15    0.68
  -5   5  -1    1.06    0.18
   5  -5   1    0.74    0.29
   5  -5   1    0.62    0.21
   5  -5   1    0.75    0.20
   5  -5   1    1.03    0.28
  -6   5  -1   16.99    2.09
   6  -5   1   16.84    2.16
   6  -5   1   18.56    2.20
   7  -5   1    0.94    0.32
   7  -5   1    1.18    0.33
   8  -5   1   65.50    8.10
   8  -5   1   71.19    8.13
   9  -5   1    1.31    0.33
   9  -5   1    0.96    0.37
  10  -5   1    9.82    1.36
  11  -5   1    1.27    0.47
  12  -5   1    0.76    0.43
  13  -5   1    0.83    0.47
  10   4  -1    2.23    0.68
  10   4  -1    1.77    0.78
   9   4  -1    4.72    0.95
   9   4  -1    3.89    0.98
   8   4  -1    2.64    0.66
   8   4  -1    2.07    0.71
   7   4  -1    4.24    0.89
   6   4  -1    0.81    0.43
   5   4  -1    1.07    0.31
   5   4  -1    0.57    0.37
   4   4  -1    4.81    0.69
   4   4  -1    4.24    0.78
   3   4  -1   17.16    2.21
   3   4  -1   15.00    2.12
   3   4  -1   17.50    2.15
  -3  -4   1   19.63    2.15
   2   4  -1   16.50    2.00
   2   4  -1   17.18    2.04
   2   4  -1   15.64    1.95
  -2  -4   1   15.41    1.98
   1   4  -1  102.31   11.21
   1   4  -1   88.72   11.14
   1   4  -1   90.60   11.21
  -1  -4   1   98.28   11.19
   0   4  -1    7.39    0.90
   0   4  -1    7.20    0.96
   0   4  -1    8.17    0.98
   0  -4   1    6.65    0.95
  -1   4  -1   35.81    4.24
  -1   4  -1   39.52    4.29
  -1   4  -1   30.76    4.29
   1  -4   1   38.49    4.31
   1  -4   1   35.82    4.25
  -2   4  -1   31.19    3.59
  -2   4  -1   26.35    3.55
  -2   4  -1   29.54    3.62
   2  -4   1   37.00    3.69
   2  -4   1   25.43    3.61
   2  -4   1   34.45    3.56
  -3   4  -1   18.07    2.36
   3  -4   1   18.52    2.42
   3  -4   1   22.23    2.43
   3  -4   1   22.80    2.48
  -4   4  -1   34.59    4.02
   4  -4   1   29.43    4.08
   4  -4   1   34.71    4.12
   4  -4   1   36.84    4.07
   4  -4   1   34.70    4.05
   5  -4   1    8.78    1.07
   5  -4   1    7.35    1.03
   6  -4   1    1.10    0.28
   6  -4   1    0.61    0.24
   7  -4   1    9.34    1.16
   7  -4   1    8.50    1.17
  -8   4  -1    1.25    0.35
   8  -4   1    1.33    0.31
   8  -4   1    1.30    0.35
   9  -4   1   16.19    2.15
   9  -4   1   17.78    2.08
  10  -4   1    0.88    0.35
  11  -4   1    7.65    1.10
  12  -4   1    3.20    0.67
  13  -4   1    0.19    0.42
  11   3  -1    0.38    0.41
  10   3  -1    1.98    0.58
  10   3  -1    1.74    0.71
   9   3  -1    6.77    1.10
   9   3  -1    5.80    1.20
   8   3  -1    0.16    0.41
   8   3  -1   -0.34    0.30
   7   3  -1   21.99    2.75
   7   3  -1   23.24    2.91
   6   3  -1    2.50    0.56
   6   3  -1    2.39    0.42
  -6  -3   1    1.31    0.35
   5   3  -1    1.29    0.42
   5   3  -1    2.25    0.37
   4   3  -1    0.51    0.26
   3   3  -1    1.94    0.40
   3   3  -1    1.59    0.31
   3   3  -1    2.21    0.33
  -3  -3   1    1.58    0.30
   2   3  -1   21.40    2.30
   2   3  -1   17.95    2.26
   2   3  -1   16.97    2.23
  -2  -3   1   18.81    2.25
   1   3  -1    2.94    0.41
   1   3  -1    3.08    0.37
   1   3  -1    1.68    0.41
  -1  -3   1    2.96    0.41
   0   3  -1   25.97    2.95
   0   3  -1   24.14    2.99
   0   3  -1   28.48    3.01
   0  -3   1   23.88    2.95
   0  -3   1   23.00    2.99
   0  -3   1   24.59    2.98
  -1   3  -1    3.97    0.53
  -1   3  -1    3.29    0.57
  -1   3  -1    5.39    0.58
   1  -3   1    3.60    0.58
   1  -3   1    6.52    0.67
   1  -3   1    5.30    0.58
   1  -3   1    4.30    0.54
  -2   3  -1   56.25    6.93
  -2   3  -1   48.80    6.88
   2  -3   1   50.79    6.92
   2  -3   1   63.47    6.88
   2  -3   1   65.33    6.93
   2  -3   1   70.10    6.97
  -3   3  -1   22.32    2.98
  -3   3  -1   23.44    2.94
   3  -3   1   26.95    2.98
   3  -3   1   29.08    3.02
   3  -3   1   24.25    2.96
   3  -3   1   24.72    2.93
  -4   3  -1   17.20    2.01
   4  -3   1   18.52    2.03
   4  -3   1   14.47    1.99
  -5   3  -1   10.91    1.33
  -5   3  -1   10.34    1.39
  -5   3  -1   11.89    1.40
   5  -3   1   13.50    1.41
   5  -3   1   10.19    1.38
  -6   3  -1    2.53    0.43
  -6   3  -1    1.96    0.42
  -6   3  -1    2.62    0.35
   6  -3   1    3.44    0.45
   6  -3   1    2.76    0.44
  -7   3  -1    3.09    0.55
  -7   3  -1    4.18    0.49
   7  -3   1    3.35    0.56
   7  -3   1    3.77    0.52
  -8   3  -1    4.30    0.76
  -8   3  -1    6.00    0.72
   8  -3   1    6.08    0.73
   8  -3   1    5.74    0.80
   9  -3   1   10.94    1.29
   9  -3   1    9.70    1.38
  10  -3   1   11.37    1.51
  11  -3   1   14.07    1.83
  12  -3   1    2.47    0.59
  13  -3   1    5.29    0.93
  11   2  -1    0.76    0.40
  10   2  -1    0.36    0.36
   9   2  -1    1.82    0.49
   9   2  -1    1.81    0.61
   8   2  -1   14.01    1.88
   8   2  -1   13.16    1.79
   8   2  -1   13.20    1.77
   7   2  -1    3.37    0.52
   7   2  -1    2.64    0.57
   7   2  -1    2.56    0.62
   6   2  -1   17.76    2.06
   6   2  -1   17.26    2.17
  -6  -2   1   15.52    2.03
   5   2  -1   13.17    1.58
   5   2  -1   12.06    1.66
   4   2  -1    9.92    1.36
   4   2  -1   10.67    1.29
   2   2  -1    3.35    0.41
   2   2  -1    2.44    0.44
   2   2  -1    3.02    0.41
  -2  -2   1    2.95    0.41
   1   2  -1   53.18    6.52
   1   2  -1   50.24    6.49
   1   2  -1   58.52    6.53
  -1  -2   1   53.73    6.51
  -1  -2   1   60.56    6.52
  -1  -2   1   56.16    6.49
   0   2  -1   20.57    2.43
   0   2  -1   19.94    2.44
   0   2  -1   19.57    2.40
   0  -2   1   20.07    2.40
   0  -2   1   20.25    2.43
   0  -2   1   22.04    2.43
  -1   2  -1   32.35    3.44
  -1   2  -1   30.59    3.41
  -1   2  -1   28.17    3.39
   1  -2   1   27.02    3.39
   1  -2   1   27.39    3.43
  -2   2  -1   20.95    2.07
  -2   2  -1   14.21    2.04
   2  -2   1   17.49    2.03
   2  -2   1   18.82    2.08
   2  -2   1   18.83    2.04
   2  -2   1   14.00    2.05
  -3   2  -1   33.33    3.48
  -3   2  -1   31.94    3.52
  -3   2  -1   32.36    3.50
  -3   2  -1   27.23    3.47
   3  -2   1   30.86    3.52
   3  -2   1   26.53    3.46
   3  -2   1   25.52    3.50
  -4   2  -1    2.88    0.41
  -4   2  -1    2.91    0.36
  -4   2  -1    2.69    0.36
   4  -2   1    2.52    0.40
   4  -2   1    3.42    0.41
  -5   2  -1   33.45    3.86
  -5   2  -1   32.24    3.90
   5  -2   1   34.90    3.89
   5  -2   1   30.43    3.90
  -6   2  -1    0.31    0.17
  -6   2  -1    0.59    0.14
   6  -2   1    0.41    0.19
   6  -2   1    0.44    0.16
  -7   2  -1    8.16    1.25
   7  -2   1   11.29    1.23
   7  -2   1   10.30    1.28
   8  -2   1    9.37    1.09
   8  -2   1    7.88    1.15
   9  -2   1    1.40    0.36
  10  -2   1    5.11    0.80
  11  -2   1    0.13    0.33
  12  -2   1   15.44    2.02
  12   1  -1    0.51    0.39
  11   1  -1    2.97    0.63
  10   1  -1   -0.15    0.26
   9   1  -1    0.07    0.27
   8   1  -1    0.52    0.28
   8   1  -1    0.44    0.24
   8   1  -1    0.23    0.32
   7   1  -1    8.52    0.96
   7   1  -1    7.59    0.99
   7   1  -1    7.35    1.10
  -7  -1   1    5.63    0.92
   6   1  -1    1.74    0.45
   6   1  -1    1.67    0.40
  -6  -1   1    2.67    0.35
   5   1  -1   20.21    2.89
   5   1  -1   24.79    2.96
  -5  -1   1   26.15    2.86
  -5  -1   1   24.16    2.84
   4   1  -1   71.60    8.48
   3   1  -1    2.95    0.45
   2   1  -1   12.97    1.81
   2   1  -1   16.16    1.80
  -2  -1   1   15.64    1.81
   1   1  -1    2.06    0.25
   1   1  -1    1.72    0.25
  -1  -1   1    1.90    0.25
  -1  -1   1    1.61    0.24
   0   1  -1    9.31    0.94
   0   1  -1    7.46    0.92
   0   1  -1    6.19    0.92
   0  -1   1    8.37    0.92
   0  -1   1    7.35    0.93
   0  -1   1    7.53    0.93
   0  -1   1    7.90    0.91
  -1   1  -1    2.78    0.39
  -1   1  -1    3.28    0.39
  -1   1  -1    3.17    0.39
  -1   1  -1    3.30    0.41
   1  -1   1    3.47    0.41
   1  -1   1    3.10    0.39
  -2   1  -1    2.59    0.30
  -2   1  -1    2.31    0.28
  -2   1  -1    1.93    0.26
  -2   1  -1    2.48    0.27
   2  -1   1    1.81    0.26
   2  -1   1    2.47    0.29
   2  -1   1    1.81    0.27
  -3   1  -1   46.76    5.73
  -3   1  -1   46.67    5.71
  -3   1  -1   54.06    5.76
  -3   1  -1   56.79    5.72
  -3   1  -1   50.41    5.71
   3  -1   1   41.60    5.70
   3  -1   1   50.88    5.73
   3  -1   1   44.06    5.72
  -4   1  -1   39.36    4.48
  -4   1  -1   40.83    4.46
   4  -1   1   35.07    4.47
   4  -1   1   36.34    4.47
  -5   1  -1    3.12    0.38
  -5   1  -1    2.86    0.40
   5  -1   1    2.81    0.39
   5  -1   1    2.56    0.40
  -6   1  -1   54.13    6.35
   6  -1   1   53.44    6.33
   7  -1   1    5.65    0.77
   8  -1   1    8.56    1.13
   9  -1   1    0.30    0.26
  10  -1   1    0.29    0.28
  11  -1   1    8.65    1.21
  12  -1   1    2.02    0.52
  12   0  -1    2.97    0.66
  11   0  -1    0.20    0.33
  10   0  -1    1.21    0.41
   9   0  -1    1.03    0.34
   8   0  -1    0.20    0.22
   6   0  -1   19.32    2.52
  -6   0   1   23.91    2.47
  -6   0   1   18.58    2.48
   5   0  -1   39.60    4.68
   5   0  -1   42.56    4.73
  -5   0   1   35.96    4.64
  -5   0   1   40.30    4.63
   3   0  -1   27.30    3.62
   3   0  -1   25.92    3.60
  -3   0   1   32.55    3.56
  -3   0   1   34.02    3.58
   2   0  -1   15.67    1.99
   2   0  -1   14.43    1.98
  -2   0   1   16.24    2.00
  -2   0   1   19.55    1.98
   1   0  -1    6.07    0.72
   1   0  -1    6.40    0.74
  -1   0   1    5.19    0.73
  -1   0   1    6.52    0.74
   0   0  -1    0.00    0.01
   0   0  -1    0.00    0.01
   0   0  -1    0.06    0.02
   0   0  -1    0.01    0.01
   0   0   1    0.01    0.01
   0   0   1    0.00    0.01
   0   0   1    0.00    0.01
   0   0   1    0.04    0.02
  -1   0  -1    0.03    0.04
  -1   0  -1   -0.02    0.03
  -1   0  -1    0.03    0.04
  -1   0  -1    0.04    0.03
   1   0   1    0.00    0.03
   1   0   1   -0.03    0.03
   1   0   1    0.02    0.04
   1   0   1    0.06    0.05
  -2   0  -1   31.04    3.59
  -2   0  -1   31.37    3.60
  -2   0  -1   32.20    3.61
  -2   0  -1   33.50    3.59
   2   0   1   27.50    3.58
   2   0   1   31.23    3.59
   2   0   1   27.91    3.59
   2   0   1   29.75    3.61
  -3   0  -1    2.61    0.30
  -3   0  -1    2.37    0.31
  -3   0  -1    2.25    0.29
   3   0   1    2.09    0.30
   3   0   1    1.53    0.33
   3   0   1    2.12    0.31
  -4   0  -1   25.57    2.83
   4   0   1   22.58    2.81
   4   0   1   24.90    2.89
   4   0   1   22.60    2.82
  -5   0  -1    8.42    1.05
   6   0   1   26.44    2.85
   6   0   1   20.80    2.74
   7   0   1    7.66    1.02
   7   0   1    6.29    0.89
   8   0   1    3.52    0.57
   9   0   1    2.30    0.46
  10   0   1    2.50    0.50
  11   0   1    1.66    0.45
  12   0   1    0.17    0.33
  12  -1  -1    0.58    0.38
  11  -1  -1    0.87    0.39
   9  -1  -1    1.40    0.38
   8  -1  -1    9.14    1.08
  -8   1   1    8.34    0.95
  -8   1   1    5.74    1.01
   7  -1  -1    2.00    0.39
  -7   1   1    1.18    0.32
  -7   1   1    2.23    0.30
   4  -1  -1   42.35    4.82
   4  -1  -1   40.25    4.88
  -4   1   1   41.15    4.82
  -4   1   1   40.27    4.86
   3  -1  -1    3.51    0.47
   3  -1  -1    2.88    0.41
  -3   1   1    3.58    0.42
  -3   1   1    4.08    0.46
  -3   1   1    4.05    0.47
   2  -1  -1   26.93    3.14
   2  -1  -1   23.93    3.17
   2  -1  -1   25.49    3.17
  -2   1   1   28.37    3.18
  -2   1   1   26.92    3.17
  -2   1   1   28.72    3.15
   1  -1  -1    2.56    0.35
   1  -1  -1    3.06    0.36
   1  -1  -1    2.54    0.34
  -1   1   1    2.69    0.34
  -1   1   1    3.22    0.37
  -1   1   1    2.67    0.35
   0  -1  -1    0.06    0.04
   0  -1  -1    0.08    0.04
   0  -1  -1    0.13    0.05
   0   1   1    0.08    0.04
   0   1   1    0.11    0.06
   0   1   1    0.14    0.05
   0   1   1    0.05    0.04
  -1  -1  -1    0.36    0.11
  -1  -1  -1    0.51    0.09
   1   1   1    0.48    0.10
   1   1   1    0.51    0.10
   1   1   1    0.51    0.13
   1   1   1    0.39    0.10
  -2  -1  -1    8.86    1.01
  -2  -1  -1    9.01    1.01
  -2  -1  -1    9.14    1.01
  -2  -1  -1    8.75    1.03
   2   1   1    7.46    1.00
   2   1   1    6.76    1.03
   2   1   1    8.51    1.01
  -3  -1  -1   52.86    6.18
   3   1   1   56.21    6.19
   3   1   1   49.22    6.16
  -4  -1  -1   14.00    1.67
   4   1   1   13.45    1.62
   4   1   1   13.38    1.64
   4   1   1   12.71    1.69
   5   1   1   20.98    2.53
   5   1   1   21.49    2.63
   6   1   1    6.44    0.84
   6   1   1    6.41    1.00
   6   1   1    6.72    0.88
   7   1   1   12.96    1.78
   7   1   1   12.67    1.68
   7   1   1   14.22    1.66
   8   1   1    0.74    0.39
   8   1   1    0.75    0.27
   8   1   1    0.69    0.24
   9   1   1   12.98    1.39
   9   1   1    8.57    1.37
   9   1   1   10.43    1.61
  10   1   1    0.63    0.31
  11   1   1    1.83    0.48
  12  -2  -1    0.25    0.38
  11  -2  -1    1.73    0.48
  10  -2  -1    7.94    1.13
   9  -2  -1    2.96    0.57
   8  -2  -1    1.15    0.33
  -8   2   1    1.42    0.33
   7  -2  -1   12.08    1.32
  -7   2   1    8.48    1.28
   6  -2  -1    6.63    0.84
   6  -2  -1    6.28    0.73
  -6   2   1    4.42    0.80
  -6   2   1    6.75    0.75
   5  -2  -1    4.10    0.51
   5  -2  -1    3.09    0.41
  -5   2   1    3.07    0.48
   4  -2  -1   17.64    2.23
   4  -2  -1   18.60    2.28
  -4   2   1   20.62    2.29
   3  -2  -1   55.91    7.54
   3  -2  -1   73.60    7.55
   3  -2  -1   63.66    7.52
  -3   2   1   61.15    7.54
  -3   2   1   65.19    7.56
   2  -2  -1   18.05    2.49
   2  -2  -1   20.63    2.45
  -2   2   1   22.56    2.47
  -2   2   1   20.90    2.45
  -2   2   1   22.29    2.50
   1  -2  -1    2.13    0.28
   1  -2  -1    2.10    0.26
   1  -2  -1    1.77    0.25
  -1   2   1    1.97    0.27
  -1   2   1    1.92    0.25
  -1   2   1    1.97    0.26
  -1   2   1    1.97    0.28
   0  -2  -1   32.95    3.95
   0  -2  -1   33.05    3.96
   0  -2  -1   34.12    3.95
   0   2   1   32.59    3.94
   0   2   1   33.70    3.95
   0   2   1   33.52    3.97
   0   2   1   35.15    3.98
  -1  -2  -1   11.76    1.43
  -1  -2  -1   11.76    1.43
   1   2   1   11.89    1.45
   1   2   1   11.10    1.42
   1   2   1   13.12    1.47
  -2  -2  -1    4.97    0.59
   2   2   1    4.13    0.59
   2   2   1    4.13    0.63
   2   2   1    4.98    0.60
   3   2   1   16.19    2.37
   3   2   1   21.55    2.34
   3   2   1   20.22    2.33
   4   2   1   10.41    1.15
   4   2   1    8.41    1.12
   5   2   1    7.33    0.89
   5   2   1    5.88    1.00
   6   2   1    3.80    0.55
   7   2   1    5.34    0.74
   7   2   1    5.20    0.94
   8   2   1    6.55    0.91
   8   2   1    5.22    1.02
   8   2   1    5.94    0.84
   9   2   1    2.60    0.54
   9   2   1    2.14    0.67
  10   2   1    2.22    0.73
  10   2   1    2.29    0.53
  11   2   1    0.55    0.35
  13  -3  -1    0.21    0.44
  12  -3  -1    2.84    0.67
  11  -3  -1    1.96    0.54
  10  -3  -1    0.14    0.33
   9  -3  -1    2.43    0.53
   8  -3  -1    4.60    0.76
  -8   3   1    5.62    0.63
  -8   3   1    3.63    0.74
   7  -3  -1    2.82    0.37
   7  -3  -1    3.04    0.51
  -7   3   1    2.26    0.48
   6  -3  -1   14.19    1.63
   6  -3  -1   12.30    1.70
  -6   3   1   15.54    1.60
  -6   3   1   10.53    1.69
  -6   3   1   12.99    1.61
   5  -3  -1   15.22    1.67
   5  -3  -1   12.96    1.70
  -5   3   1   12.47    1.71
   4  -3  -1   20.85    2.75
   4  -3  -1   24.94    2.75
   4  -3  -1   22.81    2.76
   3  -3  -1   12.93    1.61
   3  -3  -1   14.13    1.68
  -3   3   1   14.43    1.64
   2  -3  -1   30.29    3.38
   2  -3  -1   28.44    3.33
   2  -3  -1   28.64    3.35
  -2   3   1   26.79    3.34
  -2   3   1   27.45    3.37
  -2   3   1   28.09    3.38
   1  -3  -1   47.28    5.51
   1  -3  -1   46.71    5.47
   1  -3  -1   45.01    5.50
   1  -3  -1   51.72    5.49
  -1   3   1   47.54    5.48
  -1   3   1   40.55    5.51
  -1   3   1   47.46    5.51
   0  -3  -1    4.26    0.57
   0  -3  -1    3.87    0.53
   0  -3  -1    3.64    0.54
   0   3   1    4.46    0.57
   0   3   1    4.66    0.59
   0   3   1    4.82    0.55
  -1  -3  -1   68.52    7.87
   1   3   1   67.64    7.91
   1   3   1   61.09    7.88
   1   3   1   70.05    7.86
  -2  -3  -1   42.63    4.73
   2   3   1   38.85    4.75
   2   3   1   42.79    4.80
   2   3   1   35.69    4.72
  -3  -3  -1    0.42    0.14
   3   3   1    0.29    0.17
   3   3   1    0.39    0.17
   3   3   1    0.30    0.23
   4   3   1    1.06    0.34
   4   3   1    1.53    0.29
   4   3   1    1.15    0.29
   5   3   1    0.42    0.22
   5   3   1    0.65    0.26
   5   3   1    0.44    0.30
   6   3   1   17.12    2.07
   6   3   1   15.90    2.20
   7   3   1    1.06    0.45
   8   3   1    2.59    0.58
   8   3   1    2.13    0.65
   9   3   1    0.39    0.46
   9   3   1    0.54    0.38
  10   3   1    2.06    0.56
  10   3   1    2.08    0.76
  13  -4  -1    0.17    0.43
  12  -4  -1    0.44    0.43
  11  -4  -1    0.65    0.40
  10  -4  -1    0.59    0.37
   9  -4  -1    4.32    0.74
   8  -4  -1   14.60    1.81
   8  -4  -1   13.68    1.69
   7  -4  -1    2.31    0.47
   7  -4  -1    2.49    0.40
   6  -4  -1    2.60    0.50
   6  -4  -1    3.40    0.50
   5  -4  -1    4.43    0.61
   5  -4  -1    3.18    0.56
   5  -4  -1    4.04    0.55
   5  -4  -1    4.72    0.61
  -5   4   1    4.16    0.55
   4  -4  -1   34.53    3.76
   4  -4  -1   35.14    3.78
   4  -4  -1   25.47    3.72
  -4   4   1   30.45    3.69
   3  -4  -1   11.81    1.38
   3  -4  -1   11.51    1.43
   3  -4  -1   11.72    1.35
  -3   4   1   10.26    1.37
   2  -4  -1    3.05    0.39
   2  -4  -1    3.25    0.40
   2  -4  -1    2.97    0.44
  -2   4   1    2.67    0.39
  -2   4   1    2.88    0.47
  -2   4   1    2.87    0.45
   1  -4  -1   35.56    4.75
  -1   4   1   36.32    4.77
  -1   4   1   41.06    4.77
  -1   4   1   47.42    4.73
   0  -4  -1   22.38    2.81
   0   4   1   20.70    2.82
   0   4   1   24.59    2.83
   0   4   1   25.22    2.78
  -1  -4  -1    5.93    0.87
   1   4   1    7.77    0.86
   1   4   1    6.67    0.90
  -2  -4  -1   13.97    1.70
   2   4   1   14.46    1.73
   2   4   1   13.76    1.77
   2   4   1   12.76    1.68
  -3  -4  -1    3.00    0.42
   3   4   1    2.82    0.47
   3   4   1    1.91    0.41
   3   4   1    2.72    0.56
   4   4   1    0.38    0.21
   4   4   1    0.05    0.27
   4   4   1    0.06    0.21
   5   4   1    4.08    0.66
   5   4   1    4.32    0.68
   6   4   1    0.65    0.45
   6   4   1    0.74    0.31
   7   4   1    0.50    0.47
   8   4   1    0.44    0.48
   9   4   1    2.99    0.83
   9   4   1    2.59    0.70
  10   4   1    0.52    0.45
  10   4   1    0.83    0.66
  13  -5  -1    0.17    0.45
  12  -5  -1    0.12    0.39
  11  -5  -1    0.77    0.42
  10  -5  -1    0.43    0.37
   9  -5  -1   11.64    1.47
   9  -5  -1   10.35    1.34
   8  -5  -1    1.26    0.32
   8  -5  -1    1.59    0.41
   7  -5  -1   10.03    1.30
   7  -5  -1    9.08    1.25
  -7   5   1    9.74    1.22
   6  -5  -1   23.11    2.92
   6  -5  -1   23.50    2.86
   6  -5  -1   27.07    2.94
   6  -5  -1   21.53    2.88
  -6   5   1   25.25    2.86
   5  -5  -1    2.37    0.49
   5  -5  -1    2.74    0.50
   5  -5  -1    2.53    0.50
  -5   5   1    3.13    0.42
   4  -5  -1    6.97    1.09
   4  -5  -1    8.95    1.01
   4  -5  -1    9.85    1.17
  -4   5   1    7.84    1.03
   3  -5  -1   13.54    1.56
   3  -5  -1   10.92    1.62
  -3   5   1   12.67    1.61
  -3   5   1   14.50    1.58
   2  -5  -1   21.78    2.74
  -2   5   1   21.31    2.76
  -2   5   1   21.72    2.68
  -2   5   1   25.98    2.76
   1  -5  -1    2.27    0.40
  -1   5   1    2.15    0.33
  -1   5   1    1.74    0.38
  -1   5   1    1.95    0.38
   0  -5  -1   15.73    2.03
   0   5   1   15.71    2.06
   0   5   1   16.79    1.98
   0   5   1   17.30    2.06
  -1  -5  -1   32.66    3.91
   1   5   1   33.85    3.87
   1   5   1   29.64    3.94
   1   5   1   33.41    3.93
  -2  -5  -1    9.53    1.19
   2   5   1    8.81    1.17
   2   5   1    9.78    1.29
   2   5   1    8.91    1.23
  -3  -5  -1    1.44    0.31
   3   5   1    0.87    0.41
   3   5   1    1.06    0.32
   3   5   1    0.71    0.27
   4   5   1    9.49    1.38
   4   5   1   11.05    1.43
   4   5   1   11.92    1.54
   5   5   1    2.14    0.48
   5   5   1    2.10    0.48
   5   5   1    2.86    0.68
   6   5   1   -0.10    0.38
   7   5   1    0.38    0.52
   8   5   1    1.20    0.63
   9   5   1    0.49    0.66
  13  -6  -1    1.08    0.55
  12  -6  -1    0.35    0.48
  11  -6  -1    2.49    0.63
  10  -6  -1    0.98    0.46
 -10   6   1    1.16    0.34
   9  -6  -1    1.17    0.34
   9  -6  -1    0.98    0.44
  -9   6   1    1.23    0.33
   8  -6  -1   10.83    1.55
   8  -6  -1   11.31    1.58
  -8   6   1   13.77    1.51
   7  -6  -1    2.66    0.40
   7  -6  -1    2.60    0.54
   7  -6  -1    1.97    0.37
   7  -6  -1    2.45    0.52
  -7   6   1    3.31    0.43
   6  -6  -1    6.39    0.95
   6  -6  -1    5.56    0.91
   6  -6  -1    8.38    1.00
   6  -6  -1    5.62    0.99
  -6   6   1    8.27    0.88
   5  -6  -1   14.05    1.86
   5  -6  -1   15.72    1.84
   5  -6  -1   13.84    1.70
  -5   6   1   14.19    1.73
   4  -6  -1    1.45    0.39
   4  -6  -1    1.87    0.28
   4  -6  -1    2.08    0.49
  -4   6   1    1.90    0.37
  -4   6   1    2.16    0.32
   3  -6  -1    1.37    0.33
  -3   6   1    1.06    0.30
  -3   6   1    1.24    0.24
   2  -6  -1    0.15    0.21
  -2   6   1    0.05    0.15
  -2   6   1   -0.05    0.17
   1  -6  -1   62.79    7.14
  -1   6   1   62.03    7.06
  -1   6   1   55.58    7.13
  -1   6   1   58.47    7.15
   0  -6  -1   19.12    2.38
   0   6   1   18.27    2.40
   0   6   1   18.60    2.41
   0   6   1   20.68    2.33
  -1  -6  -1    3.47    0.55
   1   6   1    2.34    0.56
   1   6   1    3.11    0.58
   1   6   1    3.79    0.51
  -2  -6  -1   12.43    1.54
   2   6   1   11.56    1.50
   2   6   1   12.05    1.64
   2   6   1   11.69    1.57
  -3  -6  -1   21.63    2.31
   3   6   1   17.69    2.33
   3   6   1   16.60    2.26
   3   6   1   16.73    2.39
   4   6   1    0.40    0.29
   4   6   1    0.66    0.46
   5   6   1   -0.27    0.40
   5   6   1    0.14    0.32
   6   6   1   -0.71    0.39
   7   6   1    0.28    0.56
   8   6   1    0.86    0.72
  13  -7  -1    0.51    0.54
  12  -7  -1    2.22    0.66
  11  -7  -1    1.85    0.61
 -11   7   1    2.21    0.47
  10  -7  -1    4.53    0.84
 -10   7   1    3.95    0.66
   9  -7  -1    1.45    0.49
   9  -7  -1    1.10    0.42
  -9   7   1    1.58    0.34
   8  -7  -1    8.14    1.37
   8  -7  -1    9.65    1.39
  -8   7   1   12.26    1.30
   7  -7  -1    5.09    0.86
   7  -7  -1    5.53    0.99
   7  -7  -1    5.39    0.89
   7  -7  -1    8.33    0.99
  -7   7   1    7.57    0.83
   6  -7  -1   15.63    2.33
   6  -7  -1   18.44    2.40
   6  -7  -1   18.88    2.33
   6  -7  -1   18.00    2.37
  -6   7   1   21.38    2.25
   5  -7  -1    0.57    0.17
   5  -7  -1    0.57    0.39
   5  -7  -1    0.63    0.32
  -5   7   1    0.98    0.23
  -5   7   1    0.35    0.25
   4  -7  -1    9.36    1.24
  -4   7   1    9.23    1.14
  -4   7   1    8.70    1.21
   3  -7  -1    5.22    0.81
  -3   7   1    5.01    0.69
  -3   7   1    5.47    0.82
   2  -7  -1    4.67    0.67
  -2   7   1    2.49    0.57
   1  -7  -1    2.12    0.41
  -1   7   1    0.70    0.34
  -1   7   1    1.04    0.34
   0  -7  -1   13.71    1.72
   0   7   1   12.84    1.65
   0   7   1   13.18    1.76
   0   7   1   13.66    1.77
  -1  -7  -1   19.49    2.43
   1   7   1   19.94    2.37
   1   7   1   17.45    2.47
   1   7   1   20.59    2.48
   2   7   1    0.43    0.40
   2   7   1    0.94    0.31
   3   7   1   13.83    1.99
   3   7   1   15.04    1.84
   4   7   1    2.42    0.71
   4   7   1    2.53    0.54
   5   7   1    0.26    0.39
   5   7   1    0.23    0.46
   6   7   1    0.87    0.64
   7   7   1    1.25    0.78
  12  -8  -1    4.48    0.95
  11  -8  -1    0.85    0.52
  10  -8  -1    4.63    0.91
   9  -8  -1    2.71    0.71
   9  -8  -1    3.69    0.77
  -9   8   1    4.76    0.62
   8  -8  -1    2.47    0.59
   8  -8  -1    2.47    0.65
   8  -8  -1    2.81    0.50
   8  -8  -1    3.68    0.69
  -8   8   1    2.66    0.47
   7  -8  -1    1.54    0.48
   7  -8  -1    1.43    0.57
   7  -8  -1    2.77    0.57
  -7   8   1    3.55    0.43
  -7   8   1    1.52    0.44
   6  -8  -1    0.18    0.39
   6  -8  -1    0.55    0.37
   6  -8  -1    0.88    0.36
  -6   8   1    0.29    0.29
  -6   8   1    0.70    0.24
   5  -8  -1   49.59    6.14
   5  -8  -1   54.22    6.05
  -5   8   1   53.21    5.93
  -5   8   1   43.18    6.00
   4  -8  -1    1.84    0.47
   4  -8  -1    1.94    0.55
  -4   8   1    1.23    0.30
  -4   8   1    1.43    0.42
   3  -8  -1   10.27    1.47
  -3   8   1   10.48    1.46
  -3   8   1   11.66    1.37
   2  -8  -1   20.92    2.39
  -2   8   1   18.25    2.26
  -2   8   1   16.87    2.35
   1  -8  -1    5.55    0.78
  -1   8   1    4.35    0.63
  -1   8   1    3.30    0.73
   0  -8  -1    0.90    0.36
   0   8   1    0.56    0.27
   0   8   1    0.59    0.37
   1   8   1    5.68    0.80
   1   8   1    5.15    0.98
   2   8   1   12.68    1.80
   2   8   1   12.55    1.62
   3   8   1    5.03    1.01
   3   8   1    4.87    0.79
   4   8   1    2.67    0.58
   4   8   1    2.44    0.75
   5   8   1    3.50    0.90
   6   8   1    0.22    0.65
  12  -9  -1    0.98    0.61
  11  -9  -1    0.37    0.53
  10  -9  -1    0.10    0.45
   9  -9  -1    5.70    1.15
   9  -9  -1    8.67    1.22
   8  -9  -1    1.17    0.53
   8  -9  -1    0.96    0.50
   8  -9  -1    0.66    0.38
  -8   9   1    1.58    0.46
  -8   9   1    1.88    0.36
   7  -9  -1   -0.13    0.44
   7  -9  -1    0.17    0.39
   7  -9  -1    0.24    0.35
  -7   9   1    0.25    0.23
  -7   9   1    0.53    0.33
   6  -9  -1    1.68    0.62
   6  -9  -1    1.97    0.54
   6  -9  -1    3.45    0.67
  -6   9   1    1.50    0.49
  -6   9   1    3.34    0.46
   5  -9  -1    0.79    0.43
   5  -9  -1    1.51    0.58
  -5   9   1    1.54    0.31
  -5   9   1    0.71    0.39
   4  -9  -1   19.21    2.43
   4  -9  -1   17.41    2.29
  -4   9   1   16.12    2.26
  -4   9   1   18.27    2.16
   3  -9  -1   10.79    1.35
  -3   9   1    7.67    1.30
  -3   9   1    8.93    1.16
   2  -9  -1    6.59    1.04
  -2   9   1    6.14    0.90
  -2   9   1    7.19    1.08
  -1   9   1    2.44    0.48
  -1   9   1    3.25    0.67
   0   9   1    0.79    0.44
   0   9   1    0.60    0.30
   1   9   1    1.52    0.58
   1   9   1    2.38    0.45
   2   9   1    2.24    0.48
   2   9   1    1.01    0.59
   3   9   1    5.49    0.90
   3   9   1    5.57    1.11
   4   9   1    3.82    1.00
   4   9   1    4.91    0.82
   5   9   1    0.71    0.61
  11 -10  -1    6.60    1.19
  10 -10  -1    2.18    0.66
 -10  10   1    0.55    0.44
   9 -10  -1    2.62    0.81
   9 -10  -1    3.35    0.64
   9 -10  -1    5.78    0.94
  -9  10   1    5.66    0.85
   8 -10  -1    2.41    0.62
   8 -10  -1    1.33    0.68
   8 -10  -1    4.34    0.79
  -8  10   1    3.00    0.64
   7 -10  -1    4.75    0.92
   7 -10  -1    2.85    0.92
   7 -10  -1    3.75    0.85
  -7  10   1    6.07    0.91
  -7  10   1    6.23    0.77
   6 -10  -1    2.68    0.81
   6 -10  -1    2.45    0.66
   6 -10  -1    3.30    0.77
  -6  10   1    3.52    0.55
  -6  10   1    4.44    0.76
   5 -10  -1    3.36    0.65
   5 -10  -1    1.32    0.64
   5 -10  -1    4.55    0.82
  -5  10   1    1.57    0.54
   4 -10  -1    2.24    0.63
   4 -10  -1    1.76    0.67
  -4  10   1    1.76    0.38
  -4  10   1    1.57    0.52
   3 -10  -1    5.76    0.95
  -3  10   1    4.56    0.89
  -2  10   1   13.28    1.59
  -2  10   1   11.55    1.72
  -1  10   1    0.18    0.29
  -1  10   1   -0.11    0.34
   0  10   1   12.55    1.56
   0  10   1   11.42    1.71
   1  10   1    4.08    0.92
   1  10   1    4.40    0.73
   2  10   1    1.11    0.45
   2  10   1    0.88    0.60
   3  10   1   -0.21    0.40
   3  10   1    0.47    0.57
   4  10   1    1.81    0.82
   4  10   1    2.41    0.67
  10 -11  -1    2.01    0.73
 -10  11   1    1.64    0.57
   9 -11  -1    1.94    0.68
   9 -11  -1    1.25    0.63
   9 -11  -1    0.46    0.38
  -9  11   1    0.93    0.47
   8 -11  -1    2.57    0.96
   8 -11  -1    7.15    1.14
  -8  11   1    5.78    0.97
   7 -11  -1    0.99    0.58
   7 -11  -1    0.30    0.45
   7 -11  -1    0.19    0.58
  -7  11   1    0.23    0.42
   6 -11  -1    1.27    0.71
   6 -11  -1    1.67    0.61
   6 -11  -1    3.35    0.78
  -6  11   1    2.40    0.64
   5 -11  -1    0.74    0.58
   5 -11  -1    1.10    0.63
   5 -11  -1    0.76    0.46
  -5  11   1    0.25    0.40
  -5  11   1    0.54    0.31
   4 -11  -1    0.50    0.58
  -4  11   1    1.09    0.33
  -4  11   1    1.05    0.48
  -3  11   1    5.34    0.98
  -2  11   1   -0.07    0.29
  -2  11   1    0.13    0.42
  -1  11   1   13.89    2.06
  -1  11   1   16.04    1.92
   0  11   1    4.02    0.70
   0  11   1    3.32    0.83
   1  11   1    2.27    0.60
   1  11   1    2.40    0.75
   2  11   1    1.09    0.68
   2  11   1    1.34    0.52
   3  11   1    0.59    0.52
   9 -12  -1    0.78    0.64
   9 -12  -1    0.50    0.45
   9 -12  -1    1.99    0.76
  -9  12   1    1.02    0.56
   8 -12  -1    1.82    0.71
   8 -12  -1    0.55    0.49
   8 -12  -1    0.36    0.60
  -8  12   1    0.26    0.50
   7 -12  -1    2.14    0.69
   7 -12  -1    1.85    0.81
  -7  12   1    2.96    0.75
   6 -12  -1    0.38    0.64
   6 -12  -1    1.78    0.63
  -6  12   1    3.49    0.73
   5 -12  -1    3.15    0.93
   5 -12  -1    2.16    0.73
  -5  12   1    4.68    0.85
   4 -12  -1   -0.08    0.54
   4 -12  -1    1.10    0.53
  -4  12   1    0.73    0.51
   3 -12  -1    0.64    0.45
   3 -12  -1    0.61    0.60
  -3  12   1    0.32    0.47
  -3  12   1    1.01    0.38
  -2  12   1    4.06    0.95
  -2  12   1    5.09    0.77
   1 -12  -1    2.98    0.77
  -1  12   1    3.62    0.85
  -1  12   1    3.97    0.69
   0 -12  -1    3.45    0.84
   0  12   1    4.84    0.79
   0  12   1    4.33    0.97
   1  12   1    5.16    0.93
   7 -13  -1    1.27    0.73
   7 -13  -1    0.55    0.56
  -7  13   1    2.33    0.70
   6 -13  -1    1.97    0.71
   6 -13  -1    1.45    0.79
  -6  13   1    1.76    0.65
   5 -13  -1    1.44    0.78
   5 -13  -1    1.64    0.66
  -5  13   1    1.83    0.69
   4 -13  -1    0.30    0.66
   4 -13  -1    1.66    0.65
  -4  13   1    1.58    0.67
   3 -13  -1    1.99    0.67
   3 -13  -1    1.25    0.71
  -3  13   1    1.74    0.66
   2 -13  -1    0.57    0.53
  -2  13  -2    1.03    0.57
   2 -13   2    0.16    0.59
   2 -13   2    1.27    0.63
  -3  13  -2    4.88    0.91
   3 -13   2    1.62    0.88
   3 -13   2    3.21    0.87
  -4  13  -2    1.82    0.63
   4 -13   2    1.76    0.68
   4 -13   2    0.93    0.80
  -5  13  -2   -0.05    0.48
   5 -13   2   -0.75    0.64
   5 -13   2    0.05    0.53
  -6  13  -2    2.93    0.71
   6 -13   2    1.09    0.84
   6 -13   2    1.00    0.65
  -7  13  -2    0.13    0.47
   7 -13   2    0.29    0.53
   7 -13   2    0.17    0.73
   1  12  -2   -0.30    0.50
  -1 -12   2   -0.40    0.57
  -1 -12   2    0.10    0.53
   0  12  -2    1.57    0.66
   0 -12   2    0.77    0.69
   0 -12   2    2.22    0.69
  -1  12  -2    2.07    0.55
  -1  12  -2    3.93    0.79
   1 -12   2    2.18    0.72
   1 -12   2    1.17    0.74
  -2  12  -2   10.40    1.32
   2 -12   2    5.36    1.32
   2 -12   2    5.92    1.20
  -3  12  -2   10.44    1.31
   3 -12   2    4.95    1.32
   3 -12   2    6.32    1.24
  -4  12  -2    2.06    0.59
   4 -12   2    1.37    0.60
   4 -12   2    1.19    0.77
  -5  12  -2    2.92    0.73
   5 -12   2    3.52    0.82
   5 -12   2    2.99    1.00
  -6  12  -2   -0.11    0.40
   6 -12   2    0.27    0.68
   6 -12   2    0.44    0.52
   6 -12   2    1.09    0.64
  -7  12  -2    0.79    0.50
   7 -12   2    0.56    0.72
   7 -12   2    0.46    0.49
   7 -12   2    0.50    0.64
  -8  12  -2    0.37    0.48
   8 -12   2    0.06    0.43
   8 -12   2    0.47    0.64
   8 -12   2    0.08    0.67
  -9  12  -2    0.03    0.45
   9 -12   2   -0.45    0.56
   9 -12   2    0.69    0.67
   3  11  -2    8.24    1.34
  -3 -11   2    4.62    1.20
   2  11  -2    0.58    0.56
  -2 -11   2    0.63    0.55
  -2 -11   2   -0.05    0.62
   1  11  -2    3.18    0.76
  -1 -11   2    0.93    0.69
  -1 -11   2    1.89    0.65
   0  11  -2    0.58    0.50
   0  11  -2    0.62    0.41
   0 -11   2    1.33    0.52
   0 -11   2    0.69    0.62
  -1  11  -2    0.66    0.46
  -1  11  -2    0.52    0.34
   1 -11   2    0.73    0.50
   1 -11   2    0.02    0.53
  -2  11  -2    4.14    0.62
  -2  11  -2    3.96    0.78
   2 -11   2    2.14    0.84
   2 -11   2    3.16    0.78
  -3  11  -2    2.88    0.65
  -3  11  -2    3.28    0.49
   3 -11   2    1.61    0.63
   3 -11   2    2.19    0.83
  -4  11  -2   19.68    2.33
   4 -11   2   15.07    2.59
   4 -11   2   20.06    2.40
   4 -11   2   15.00    2.35
  -5  11  -2    0.41    0.43
   5 -11   2    1.08    0.54
   5 -11   2    1.25    0.71
   5 -11   2    1.73    0.62
  -6  11  -2    8.68    1.24
   6 -11   2    5.77    1.21
   6 -11   2   10.66    1.40
   6 -11   2    6.31    1.43
  -7  11  -2    0.72    0.43
   7 -11   2    0.73    0.48
   7 -11   2    0.41    0.60
   7 -11   2    1.65    0.67
  -8  11  -2   -0.02    0.39
   8 -11   2    0.23    0.36
   8 -11   2    0.58    0.60
   8 -11   2    0.06    0.55
  -9  11  -2    3.40    0.71
   9 -11   2    3.57    0.87
   9 -11   2    1.91    0.82
 -10  11  -2    0.31    0.43
  10 -11   2   -0.57    0.49
  10 -11   2   -0.41    0.55
   4  10  -2    4.03    1.00
  -4 -10   2    3.50    0.97
   3  10  -2    0.73    0.57
  -3 -10   2    0.06    0.53
   2  10  -2   12.69    1.74
  -2 -10   2   11.74    1.67
  -2 -10   2   10.16    1.80
   1  10  -2    2.26    0.68
   1  10  -2    3.13    0.60
  -1 -10   2    1.53    0.68
  -1 -10   2    2.16    0.61
   0  10  -2    4.21    0.81
   0  10  -2    3.86    0.64
   0 -10   2    2.48    0.83
   0 -10   2    3.33    0.75
  -1  10  -2    1.21    0.37
  -1  10  -2    1.67    0.54
   1 -10   2    1.19    0.61
   1 -10   2    2.42    0.57
  -2  10  -2    0.63    0.26
  -2  10  -2    0.45    0.38
   2 -10   2    1.04    0.58
   2 -10   2    1.09    0.50
   2 -10   2    1.31    0.46
  -3  10  -2   12.19    1.44
  -3  10  -2   11.29    1.58
   3 -10   2   11.55    1.64
   3 -10   2    7.61    1.71
   3 -10   2   13.75    1.67
  -4  10  -2    1.36    0.47
  -4  10  -2    1.91    0.33
   4 -10   2    1.09    0.52
   4 -10   2    2.31    0.61
   4 -10   2    1.96    0.73
  -5  10  -2   10.63    1.27
   5 -10   2    8.18    1.52
   5 -10   2    8.81    1.37
   5 -10   2    6.82    1.30
  -6  10  -2   10.30    1.23
   6 -10   2    6.47    1.21
   6 -10   2    6.25    1.39
   6 -10   2    8.83    1.34
  -7  10  -2    7.11    0.95
   7 -10   2    3.66    1.04
   7 -10   2    6.09    1.01
   7 -10   2    4.10    0.89
  -8  10  -2    2.87    0.57
   8 -10   2    4.39    0.80
   8 -10   2    2.03    0.37
   8 -10   2    1.20    0.67
  -9  10  -2    0.99    0.41
   9 -10   2    0.54    0.51
   9 -10   2    0.78    0.58
 -10  10  -2    1.07    0.44
  10 -10   2    0.63    0.54
  10 -10   2    1.01    0.58
  11 -10   2    0.98    0.57
   6   9  -2    1.79    0.81
  -6  -9   2    1.21    0.72
   5   9  -2   -0.45    0.57
  -5  -9   2    0.91    0.64
   4   9  -2    0.48    0.53
  -4  -9   2    0.07    0.54
   3   9  -2    0.82    0.55
  -3  -9   2    0.87    0.45
   2   9  -2    5.31    0.94
  -2  -9   2    2.84    0.84
  -2  -9   2    4.34    0.82
   1   9  -2    7.92    1.31
   1   9  -2    8.68    1.13
  -1  -9   2    6.43    1.32
  -1  -9   2    9.39    1.26
   0   9  -2    9.33    1.18
   0   9  -2   10.16    1.33
   0  -9   2    8.60    1.29
   0  -9   2    7.34    1.41
  -1   9  -2   18.19    2.27
  -1   9  -2   17.69    2.14
   1  -9   2   17.78    2.28
   1  -9   2   20.33    2.30
   1  -9   2   12.71    2.32
  -2   9  -2   16.36    1.99
  -2   9  -2   14.30    2.09
   2  -9   2   18.83    2.17
   2  -9   2   16.31    2.14
  -3   9  -2    0.29    0.31
   3  -9   2    1.45    0.55
   3  -9   2    0.95    0.45
  -4   9  -2    0.51    0.31
  -4   9  -2    0.47    0.19
   4  -9   2    0.65    0.41
   4  -9   2    0.08    0.48
   4  -9   2    1.12    0.44
  -5   9  -2    6.61    0.94
  -5   9  -2    5.33    0.73
   5  -9   2    6.68    1.22
   5  -9   2    5.23    0.97
   5  -9   2    6.40    1.03
  -6   9  -2   14.97    1.51
  -6   9  -2   14.05    1.63
   6  -9   2   10.37    1.86
   6  -9   2    9.35    1.56
   6  -9   2   14.66    1.73
   6  -9   2    9.44    1.63
  -7   9  -2   24.02    2.52
   7  -9   2   20.07    2.57
   7  -9   2   17.65    2.47
   7  -9   2   17.35    2.64
  -8   9  -2    1.52    0.43
   8  -9   2    0.87    0.55
   8  -9   2    1.83    0.55
   9  -9   2    5.53    1.14
   9  -9   2    7.38    1.11
  10  -9   2    0.30    0.43
  10  -9   2   -0.03    0.40
  11  -9   2    0.10    0.44
  12  -9   2    1.14    0.54
   7   8  -2   -0.16    0.66
  -7  -8   2   -0.42    0.54
   6   8  -2    2.64    0.86
   5   8  -2    0.54    0.58
   4   8  -2    4.22    0.94
   3   8  -2    3.08    0.76
  -3  -8   2    2.58    0.61
   2   8  -2    1.14    0.50
   2   8  -2    0.84    0.37
  -2  -8   2    0.99    0.40
   1   8  -2    6.80    1.11
   1   8  -2    6.53    0.93
  -1  -8   2    6.45    1.03
  -1  -8   2    6.77    1.03
   0   8  -2    1.78    0.38
   0   8  -2    1.38    0.46
   0  -8   2    1.46    0.43
   0  -8   2    1.58    0.54
   0  -8   2    1.92    0.46
  -1   8  -2   49.74    5.63
  -1   8  -2   49.00    5.73
   1  -8   2   52.58    5.76
   1  -8   2   46.79    5.74
   1  -8   2   37.53    5.79
  -2   8  -2    7.97    1.04
  -2   8  -2    6.90    0.90
   2  -8   2    5.95    1.16
   2  -8   2    7.43    1.06
   2  -8   2    6.86    1.08
  -3   8  -2   11.58    1.26
  -3   8  -2    8.88    1.34
   3  -8   2    7.53    1.49
   3  -8   2   11.21    1.43
   3  -8   2   10.51    1.42
  -4   8  -2    4.43    0.84
  -4   8  -2    6.38    0.73
   4  -8   2    6.80    0.95
   4  -8   2    3.29    0.94
   4  -8   2    7.22    1.00
  -5   8  -2    1.30    0.37
   5  -8   2    1.97    0.47
   5  -8   2    0.94    0.53
   5  -8   2    2.02    0.50
  -6   8  -2   10.85    1.28
  -6   8  -2   10.87    1.16
   6  -8   2    9.52    1.51
   6  -8   2    9.53    1.30
   6  -8   2    8.19    1.17
   6  -8   2    7.69    1.31
  -7   8  -2    0.79    0.32
  -7   8  -2    0.67    0.20
   7  -8   2    0.91    0.21
   7  -8   2    0.86    0.22
   7  -8   2    0.68    0.47
   7  -8   2    0.76    0.40
   8  -8   2   34.22    3.49
   8  -8   2   21.19    3.46
   9  -8   2    0.66    0.44
   9  -8   2    0.69    0.45
  10  -8   2    4.99    0.97
  10  -8   2    6.20    0.99
  11  -8   2   -0.17    0.41
  12  -8   2    0.33    0.48
   8   7  -2    0.60    0.69
   7   7  -2    1.54    0.77
   6   7  -2    0.32    0.58
   5   7  -2    9.16    1.53
   4   7  -2    2.76    0.73
  -4  -7   2    3.09    0.63
   3   7  -2    1.08    0.50
  -3  -7   2    1.53    0.43
   2   7  -2    0.04    0.27
   2   7  -2    0.16    0.35
  -2  -7   2    0.10    0.25
  -2  -7   2    0.18    0.30
   1   7  -2    0.42    0.36
   1   7  -2    0.81    0.35
   1   7  -2    1.15    0.29
  -1  -7   2    0.52    0.28
  -1  -7   2    0.40    0.31
   0   7  -2   11.80    1.65
   0   7  -2   12.11    1.55
   0  -7   2   13.91    1.67
   0  -7   2   12.72    1.65
  -1   7  -2    0.79    0.30
  -1   7  -2    0.93    0.21
   1  -7   2    0.43    0.36
   1  -7   2    0.65    0.30
   1  -7   2    0.24    0.27
  -2   7  -2   36.75    4.83
  -2   7  -2   40.55    4.75
   2  -7   2   38.91    4.97
   2  -7   2   45.82    4.90
   2  -7   2   39.46    4.87
  -3   7  -2   20.29    2.60
  -3   7  -2   23.09    2.52
   3  -7   2   20.69    2.74
   3  -7   2   21.29    2.65
   3  -7   2   19.38    2.64
  -4   7  -2   12.15    1.38
  -4   7  -2   12.00    1.47
   4  -7   2   10.78    1.62
   4  -7   2   11.68    1.40
   4  -7   2   10.41    1.51
   4  -7   2   10.60    1.51
  -5   7  -2    5.77    0.84
   5  -7   2    5.05    0.88
   5  -7   2    6.39    0.75
   5  -7   2    7.46    0.94
   5  -7   2    5.75    0.80
  -6   7  -2   -0.09    0.12
   6  -7   2   -0.14    0.26
   6  -7   2    0.00    0.19
   6  -7   2    0.12    0.17
   6  -7   2    0.35    0.35
  -7   7  -2   11.44    1.31
   7  -7   2    9.90    1.44
   7  -7   2    9.99    1.51
  -8   7  -2    4.36    0.50
   8  -7   2    2.81    0.63
   8  -7   2    2.36    0.65
  -9   7  -2   30.90    3.60
   9  -7   2   27.48    3.70
   9  -7   2   31.31    3.70
  10  -7   2   11.80    1.57
  10  -7   2   10.99    1.56
  11  -7   2    5.32    0.93
  12  -7   2    0.79    0.49
   9   6  -2    1.04    0.70
   8   6  -2    0.37    0.60
   7   6  -2    1.44    0.71
   6   6  -2    3.10    0.82
   5   6  -2    5.86    1.10
   4   6  -2    6.79    1.08
  -4  -6   2    5.63    0.92
   3   6  -2    9.16    1.40
   3   6  -2    9.89    1.36
  -3  -6   2   10.56    1.34
  -3  -6   2    9.83    1.33
   2   6  -2    2.68    0.49
   2   6  -2    2.97    0.61
   2   6  -2    2.69    0.56
  -2  -6   2    3.21    0.56
  -2  -6   2    3.32    0.58
   1   6  -2    8.27    1.04
   1   6  -2    6.42    0.90
   1   6  -2    5.68    1.01
  -1  -6   2    6.96    0.97
  -1  -6   2    7.55    0.98
   0   6  -2    0.73    0.30
   0   6  -2    0.98    0.33
   0   6  -2    1.15    0.23
   0  -6   2    0.77    0.30
   0  -6   2    1.01    0.29
  -1   6  -2    8.92    1.15
  -1   6  -2    9.12    1.07
   1  -6   2    6.84    1.14
   1  -6   2    9.76    1.18
   1  -6   2    8.42    1.25
  -2   6  -2   12.85    1.65
  -2   6  -2   12.99    1.58
   2  -6   2   14.28    1.71
   2  -6   2   13.68    1.70
   2  -6   2   13.56    1.78
   2  -6   2   12.38    1.60
  -3   6  -2   23.11    2.75
  -3   6  -2   23.32    2.83
   3  -6   2   21.67    2.93
   3  -6   2   24.44    2.88
   3  -6   2   24.70    2.77
   3  -6   2   21.83    2.86
  -4   6  -2   77.01    8.69
  -4   6  -2   70.57    8.62
   4  -6   2   76.41    8.74
   4  -6   2   72.06    8.81
   4  -6   2   71.73    8.73
  -5   6  -2    0.60    0.14
   5  -6   2    0.69    0.16
   5  -6   2    0.23    0.29
   5  -6   2    0.86    0.25
   5  -6   2    0.50    0.28
   5  -6   2    0.72    0.24
  -6   6  -2   12.92    1.45
   6  -6   2   11.00    1.61
   6  -6   2   11.16    1.54
  -7   6  -2    2.54    0.36
   7  -6   2    1.82    0.46
   7  -6   2    2.84    0.56
  -8   6  -2    6.93    0.84
   8  -6   2    6.05    0.94
   8  -6   2    5.89    0.97
   9  -6   2    3.56    0.64
   9  -6   2    3.21    0.63
  10  -6   2    8.06    1.17
  11  -6   2   19.59    2.51
  12  -6   2    1.57    0.55
  13  -6   2    4.94    0.94
   9   5  -2    0.05    0.53
   9   5  -2    0.05    0.55
   8   5  -2    0.84    0.60
   7   5  -2    0.24    0.50
   6   5  -2    2.04    0.64
   5   5  -2    0.12    0.36
  -5  -5   2    0.10    0.25
   4   5  -2   11.45    1.45
   4   5  -2   12.18    1.37
  -4  -5   2    8.09    1.31
   3   5  -2    0.65    0.28
   3   5  -2    0.11    0.28
  -3  -5   2    0.60    0.24
  -3  -5   2    0.98    0.28
   2   5  -2    2.74    0.49
   2   5  -2    2.25    0.41
   2   5  -2    2.15    0.50
  -2  -5   2    2.76    0.48
   1   5  -2    0.86    0.23
   1   5  -2    0.61    0.29
   1   5  -2    1.00    0.30
  -1  -5   2    0.83    0.27
  -1  -5   2    1.35    0.29
   0   5  -2    1.07    0.31
   0   5  -2    1.64    0.26
   0   5  -2    1.68    0.36
   0  -5   2    2.28    0.36
   0  -5   2    1.07    0.32
  -1   5  -2    0.03    0.22
  -1   5  -2    0.05    0.10
  -1   5  -2   -0.03    0.14
   1  -5   2   -0.04    0.17
   1  -5   2   -0.11    0.20
   1  -5   2    0.09    0.17
   1  -5   2    0.10    0.12
  -2   5  -2   20.13    2.28
  -2   5  -2   18.41    2.22
   2  -5   2   17.13    2.31
   2  -5   2   20.74    2.38
   2  -5   2   19.01    2.23
   2  -5   2   17.73    2.30
  -3   5  -2   23.54    2.85
  -3   5  -2   22.27    2.79
   3  -5   2   26.51    2.80
   3  -5   2   25.16    2.96
   3  -5   2   22.75    2.88
   3  -5   2   22.26    2.88
  -4   5  -2    0.96    0.16
   4  -5   2    1.11    0.26
   4  -5   2    0.96    0.28
   4  -5   2    1.14    0.34
   4  -5   2    1.21    0.22
  -5   5  -2   91.76   10.91
   5  -5   2   94.91   11.05
   5  -5   2   93.00   10.99
  -6   5  -2    4.23    0.55
   6  -5   2    4.09    0.66
   6  -5   2    4.48    0.72
   7  -5   2   24.25    3.03
   7  -5   2   25.50    3.06
   8  -5   2    0.14    0.24
   8  -5   2    0.08    0.25
   9  -5   2    1.98    0.47
   9  -5   2    2.17    0.45
  10  -5   2   19.91    2.51
  11  -5   2    0.13    0.33
  12  -5   2   10.99    1.53
  13  -5   2    1.78    0.57
  10   4  -2    0.22    0.55
  10   4  -2    0.31    0.49
   9   4  -2    0.92    0.59
   9   4  -2    2.19    0.71
   8   4  -2   -0.13    0.42
   8   4  -2    0.35    0.46
   7   4  -2    6.01    1.10
   6   4  -2    1.44    0.51
   6   4  -2    1.22    0.38
  -6  -4   2    1.61    0.47
   5   4  -2    3.43    0.81
   5   4  -2    5.83    0.75
  -5  -4   2    4.92    0.74
   4   4  -2    7.43    0.90
   4   4  -2    6.38    1.00
  -4  -4   2    5.66    0.87
   3   4  -2    1.96    0.38
   3   4  -2    1.32    0.38
  -3  -4   2    1.60    0.35
  -3  -4   2    1.83    0.35
   2   4  -2    0.69    0.30
   2   4  -2    1.09    0.29
   2   4  -2    1.78    0.28
  -2  -4   2    1.88    0.32
  -2  -4   2    1.27    0.30
   1   4  -2    9.77    1.25
   1   4  -2   11.14    1.32
   1   4  -2    8.84    1.30
  -1  -4   2   10.91    1.30
  -1  -4   2   10.28    1.30
   0   4  -2   11.22    1.49
   0   4  -2   11.62    1.44
   0   4  -2   11.57    1.51
   0  -4   2   10.26    1.49
   0  -4   2   14.36    1.58
   0  -4   2   14.27    1.51
   0  -4   2   11.70    1.44
  -1   4  -2    2.67    0.51
   1  -4   2    3.21    0.53
   1  -4   2    4.52    0.61
   1  -4   2    4.04    0.46
  -2   4  -2    1.32    0.28
   2  -4   2    1.79    0.36
   2  -4   2    2.01    0.25
   2  -4   2    2.46    0.35
   2  -4   2    2.02    0.40
  -3   4  -2    1.27    0.18
   3  -4   2    1.13    0.27
   3  -4   2    1.29    0.26
   3  -4   2    1.69    0.25
   3  -4   2    1.58    0.35
  -4   4  -2   16.90    2.10
   4  -4   2   19.17    2.22
   4  -4   2   17.36    2.16
   4  -4   2   18.68    2.10
   4  -4   2   17.01    2.10
   5  -4   2    3.57    0.58
   5  -4   2    4.48    0.65
   6  -4   2   39.64    5.16
   6  -4   2   47.72    5.20
  -7   4  -2    9.90    1.51
   7  -4   2   14.81    1.56
   7  -4   2   12.32    1.52
  -8   4  -2   11.94    1.59
   8  -4   2   13.86    1.70
   8  -4   2   15.45    1.68
   9  -4   2    5.95    0.88
   9  -4   2    6.30    0.84
  10  -4   2   -0.11    0.28
  11  -4   2   10.06    1.37
  12  -4   2    2.30    0.58
  13  -4   2    5.69    0.98
  11   3  -2   -0.01    0.40
  10   3  -2    1.31    0.64
  10   3  -2    1.14    0.53
   9   3  -2    6.11    1.18
   9   3  -2    6.91    1.13
   8   3  -2    1.64    0.54
   8   3  -2    1.42    0.54
   7   3  -2    1.77    0.53
   7   3  -2    1.28    0.47
   6   3  -2    2.39    0.44
   6   3  -2    1.60    0.51
  -6  -3   2    2.68    0.46
   5   3  -2    3.92    0.71
   5   3  -2    3.95    0.61
  -5  -3   2    4.04    0.62
   4   3  -2    0.76    0.23
   4   3  -2    0.69    0.30
  -4  -3   2    1.03    0.25
   3   3  -2    0.11    0.19
   3   3  -2    0.18    0.16
  -3  -3   2    0.16    0.14
   2   3  -2    6.44    0.79
   2   3  -2    5.31    0.74
  -2  -3   2    6.67    0.76
  -2  -3   2    4.69    0.74
   1   3  -2    8.47    1.10
   1   3  -2    8.39    1.10
   1   3  -2    8.08    1.06
  -1  -3   2    9.51    1.10
  -1  -3   2    8.98    1.10
  -1  -3   2    8.41    1.10
   0   3  -2    7.91    1.05
   0   3  -2    8.19    1.00
   0   3  -2    8.15    1.04
   0  -3   2    8.98    1.06
   0  -3   2    8.98    1.04
   0  -3   2    8.32    1.06
   0  -3   2    7.04    1.00
   0  -3   2   10.64    1.12
  -1   3  -2   34.47    4.34
  -1   3  -2   35.84    4.37
   1  -3   2   41.40    4.38
   1  -3   2   41.49    4.41
   1  -3   2   42.58    4.44
   1  -3   2   30.55    4.34
   1  -3   2   36.08    4.40
  -2   3  -2    0.13    0.05
  -2   3  -2    0.29    0.14
  -2   3  -2    0.42    0.12
   2  -3   2    0.31    0.05
   2  -3   2    0.39    0.17
   2  -3   2    0.27    0.11
   2  -3   2    0.36    0.12
   2  -3   2    0.35    0.14
  -3   3  -2    2.87    0.39
  -3   3  -2    1.78    0.28
   3  -3   2    2.63    0.30
   3  -3   2    2.50    0.41
   3  -3   2    2.18    0.34
  -4   3  -2    5.78    0.62
   4  -3   2    4.40    0.66
   4  -3   2    5.87    0.71
   4  -3   2    4.50    0.60
  -5   3  -2   24.51    3.25
  -5   3  -2   28.02    3.22
  -5   3  -2   27.81    3.23
   5  -3   2   24.55    3.21
   5  -3   2   29.13    3.28
   5  -3   2   32.47    3.30
  -6   3  -2   28.42    3.05
  -6   3  -2   23.38    3.06
   6  -3   2   28.38    3.11
   6  -3   2   23.12    3.08
  -7   3  -2   14.76    2.19
  -7   3  -2   20.89    2.18
   7  -3   2   17.45    2.23
   7  -3   2   20.97    2.23
   8  -3   2   49.16    5.94
   8  -3   2   50.51    5.91
   9  -3   2    8.41    1.16
   9  -3   2    9.07    1.12
  10  -3   2    2.63    0.52
  11  -3   2    1.05    0.38
  12  -3   2    1.45    0.45
  11   2  -2    0.89    0.45
  10   2  -2    0.93    0.44
   9   2  -2    0.01    0.40
   9   2  -2    0.24    0.34
   8   2  -2    1.81    0.48
   8   2  -2    1.60    0.53
   7   2  -2    1.88    0.38
   7   2  -2    1.15    0.43
   7   2  -2    1.70    0.45
  -7  -2   2    1.07    0.36
   6   2  -2    0.60    0.32
   6   2  -2    0.93    0.32
   6   2  -2    0.35    0.21
  -6  -2   2    0.76    0.24
   5   2  -2    1.90    0.42
   5   2  -2    1.83    0.34
  -5  -2   2    1.54    0.32
   4   2  -2    4.05    0.59
   4   2  -2    3.32    0.49
  -4  -2   2    3.12    0.48
   3   2  -2    0.26    0.17
   3   2  -2    0.19    0.14
  -3  -2   2    1.77    0.22
   2   2  -2    2.30    0.29
   2   2  -2    1.53    0.30
  -2  -2   2    1.43    0.27
   1   2  -2    2.27    0.35
   1   2  -2    2.58    0.36
  -1  -2   2    2.86    0.33
  -1  -2   2    2.04    0.35
  -1  -2   2    2.78    0.41
  -1  -2   2    2.80    0.36
  -1  -2   2    2.60    0.37
   0   2  -2    1.64    0.24
   0   2  -2    2.01    0.27
   0  -2   2    1.74    0.25
   0  -2   2    0.92    0.22
   0  -2   2    1.22    0.18
   0  -2   2    1.54    0.27
  -1   2  -2    0.02    0.08
  -1   2  -2    0.06    0.05
  -1   2  -2   -0.02    0.08
  -1   2  -2    0.07    0.07
   1  -2   2    0.04    0.08
   1  -2   2    0.01    0.03
   1  -2   2    0.21    0.12
   1  -2   2    0.10    0.09
   1  -2   2    0.12    0.09
  -2   2  -2   31.73    4.00
  -2   2  -2   33.14    4.03
  -2   2  -2   33.23    4.03
  -2   2  -2   37.79    4.08
   2  -2   2   39.81    4.09
   2  -2   2   29.22    4.04
   2  -2   2   37.33    4.03
  -3   2  -2    7.04    0.83
  -3   2  -2    6.89    0.77
  -3   2  -2    6.57    0.77
   3  -2   2    5.27    0.79
   3  -2   2    6.89    0.82
   3  -2   2    6.08    0.77
  -4   2  -2    4.28    0.54
  -4   2  -2    4.53    0.59
  -4   2  -2    4.85    0.54
   4  -2   2    3.96    0.53
   4  -2   2    3.66    0.55
   4  -2   2    5.13    0.60
  -5   2  -2    3.50    0.52
  -5   2  -2    3.80    0.48
   5  -2   2    3.71    0.50
   5  -2   2    3.69    0.52
  -6   2  -2    3.14    0.44
   6  -2   2    3.32    0.47
   6  -2   2    3.09    0.46
   7  -2   2   28.11    3.66
   7  -2   2   32.73    3.64
   8  -2   2    1.78    0.36
   8  -2   2    1.54    0.30
   9  -2   2   22.25    2.73
  10  -2   2    2.34    0.50
  11  -2   2    2.08    0.50
  12  -2   2    0.32    0.35
  12   1  -2    0.03    0.37
  11   1  -2    0.66    0.41
  10   1  -2    1.32    0.44
   9   1  -2    2.00    0.49
   8   1  -2    0.30    0.27
   8   1  -2    0.23    0.23
   7   1  -2    1.72    0.38
   7   1  -2    1.18    0.41
  -7  -1   2    0.93    0.31
  -7  -1   2    1.65    0.26
   6   1  -2    1.42    0.41
   6   1  -2    1.51    0.39
  -6  -1   2    2.15    0.37
  -6  -1   2    2.54    0.31
   5   1  -2    1.10    0.28
   5   1  -2    0.77    0.27
  -5  -1   2    1.07    0.18
  -5  -1   2    0.65    0.21
   4   1  -2    0.73    0.21
   4   1  -2    0.53    0.20
   3   1  -2    0.62    0.19
   2   1  -2    0.05    0.08
   2   1  -2    0.00    0.09
  -2  -1   2   -0.08    0.07
  -2  -1   2    0.76    0.14
  -2  -1   2    0.79    0.13
   1   1  -2    0.49    0.13
   1   1  -2    1.02    0.16
   1   1  -2    1.15    0.17
   1   1  -2    0.50    0.13
  -1  -1   2    0.54    0.13
  -1  -1   2    0.70    0.14
  -1  -1   2    1.06    0.17
  -1  -1   2    1.04    0.16
   0   1  -2    0.72    0.16
   0   1  -2    0.72    0.16
   0   1  -2    0.95    0.18
   0   1  -2    0.81    0.14
   0  -1   2    0.82    0.18
   0  -1   2    0.96    0.18
   0  -1   2    0.89    0.18
   0  -1   2    0.83    0.14
   0  -1   2    0.82    0.16
  -1   1  -2    1.22    0.17
  -1   1  -2    1.33    0.16
  -1   1  -2    1.37    0.21
  -1   1  -2    1.32    0.19
   1  -1   2    1.20    0.21
   1  -1   2    1.07    0.18
   1  -1   2    1.17    0.16
   1  -1   2    1.44    0.19
  -2   1  -2    2.83    0.36
  -2   1  -2    3.34    0.41
  -2   1  -2    2.58    0.36
  -2   1  -2    3.19    0.39
  -2   1  -2    2.64    0.38
   2  -1   2    2.94    0.37
   2  -1   2    2.62    0.37
   2  -1   2    2.76    0.36
   2  -1   2    3.31    0.41
  -3   1  -2   13.44    1.54
  -3   1  -2   15.99    1.59
  -3   1  -2   12.15    1.54
  -3   1  -2   12.90    1.56
   3  -1   2   13.11    1.56
   3  -1   2   12.29    1.53
   3  -1   2   11.72    1.53
  -4   1  -2   13.50    1.61
  -4   1  -2   12.96    1.63
   4  -1   2   13.88    1.61
   4  -1   2   14.24    1.61
   4  -1   2   12.27    1.63
  -5   1  -2    3.00    0.43
   5  -1   2    2.31    0.38
   5  -1   2    2.60    0.37
   6  -1   2    3.21    0.44
   6  -1   2    2.81    0.43
   7  -1   2    6.15    0.77
   7  -1   2    5.73    0.79
   8  -1   2    6.89    0.92
   9  -1   2    3.06    0.53
  10  -1   2    9.25    1.24
  11  -1   2    3.59    0.64
  12  -1   2    0.38    0.36
  12   0  -2    3.01    0.68
  11   0  -2    2.72    0.61
  10   0  -2    1.29    0.42
   9   0  -2    0.53    0.30
   8   0  -2    2.81    0.54
  -7   0   2    4.64    0.58
  -7   0   2    4.30    0.68
   6   0  -2    1.54    0.33
  -6   0   2    1.51    0.23
  -6   0   2    1.24    0.30
   5   0  -2    2.99    0.51
  -5   0   2    3.38    0.41
  -5   0   2    3.02    0.47
   4   0  -2   12.40    1.66
  -4   0   2   13.13    1.66
  -4   0   2   14.35    1.60
   3   0  -2    5.16    0.59
   3   0  -2    3.48    0.63
  -3   0   2    6.05    0.65
  -3   0   2    4.74    0.59
   2   0  -2    3.41    0.47
   2   0  -2    3.50    0.47
  -2   0   2    3.73    0.48
  -2   0   2    3.69    0.48
  -2   0   2    3.79    0.48
  -2   0   2    3.47    0.44
   1   0  -2   -0.19    0.08
   1   0  -2    0.32    0.13
   1   0  -2    0.14    0.11
  -1   0   2    0.14    0.12
  -1   0   2    0.05    0.09
   0   0  -2    1.91    0.27
   0   0  -2    1.67    0.27
   0   0  -2    2.51    0.26
   0   0   2    1.77    0.27
   0   0   2    1.70    0.27
   0   0   2    2.21    0.26
   0   0   2    2.62    0.28
   0   0   2    2.29    0.26
  -1   0  -2    0.10    0.06
  -1   0  -2    0.20    0.07
  -1   0  -2    0.27    0.07
  -1   0  -2    0.18    0.06
   1   0   2    0.11    0.07
   1   0   2    0.17    0.06
   1   0   2    0.09    0.06
   1   0   2    0.16    0.04
   1   0   2    0.10    0.04
   1   0   2    0.07    0.05
  -2   0  -2   37.99    4.13
  -2   0  -2   31.77    4.11
  -2   0  -2   36.65    4.11
  -2   0  -2   35.05    4.13
   2   0   2   35.77    4.13
   2   0   2   34.03    4.11
   2   0   2   34.85    4.11
   2   0   2   33.65    4.12
  -3   0  -2    2.34    0.34
  -3   0  -2    2.84    0.33
  -3   0  -2    3.00    0.33
   3   0   2    2.17    0.34
   3   0   2    2.09    0.32
   3   0   2    2.18    0.37
   3   0   2    2.47    0.33
  -4   0  -2    0.29    0.13
   4   0   2    0.26    0.13
   4   0   2    0.39    0.13
   4   0   2    0.38    0.17
   5   0   2    8.79    1.24
   5   0   2    9.30    1.16
   5   0   2   10.13    1.17
   6   0   2    2.71    0.43
   6   0   2    3.55    0.58
   7   0   2    1.34    0.39
   8   0   2    2.54    0.43
   9   0   2    7.47    1.01
  10   0   2    2.40    0.47
  11   0   2    2.24    0.50
  12   0   2    4.82    0.81
  12  -1  -2    0.69    0.42
  11  -1  -2    3.13    0.66
  10  -1  -2    5.08    0.85
   8  -1  -2    9.82    1.32
   7  -1  -2    0.47    0.24
  -7   1   2    0.57    0.23
   6  -1  -2    2.76    0.51
  -6   1   2    3.84    0.53
   5  -1  -2    0.03    0.13
  -5   1   2   -0.06    0.11
   4  -1  -2    8.67    1.08
  -4   1   2    8.28    1.08
   3  -1  -2   19.51    2.70
  -3   1   2   24.12    2.73
  -3   1   2   25.48    2.75
   2  -1  -2   -0.01    0.06
   2  -1  -2   -0.02    0.07
   2  -1  -2   -0.02    0.03
   2  -1  -2    0.05    0.08
  -2   1   2   -0.01    0.08
  -2   1   2    0.10    0.06
  -2   1   2    0.04    0.08
   1  -1  -2    0.42    0.10
   1  -1  -2    0.54    0.11
   1  -1  -2    0.52    0.10
   1  -1  -2    0.62    0.12
  -1   1   2    0.71    0.11
  -1   1   2    0.63    0.13
  -1   1   2    0.76    0.11
   0  -1  -2    0.18    0.07
   0  -1  -2    0.37    0.09
   0  -1  -2    0.27    0.07
   0  -1  -2    0.16    0.07
   0   1   2    0.12    0.07
   0   1   2    0.20    0.08
   0   1   2    0.24    0.07
   0   1   2    0.32    0.08
  -1  -1  -2    2.43    0.29
  -1  -1  -2    2.13    0.30
  -1  -1  -2    2.75    0.33
  -1  -1  -2    2.16    0.30
   1   1   2    1.78    0.30
   1   1   2    2.57    0.31
   1   1   2    2.36    0.33
   1   1   2    1.85    0.29
   1   1   2    2.52    0.30
  -2  -1  -2    1.01    0.18
  -2  -1  -2    1.01    0.18
  -2  -1  -2    1.46    0.23
  -2  -1  -2    1.35    0.21
   2   1   2    1.09    0.16
   2   1   2    0.82    0.21
   2   1   2    0.80    0.17
   2   1   2    1.16    0.19
  -3  -1  -2    4.83    0.64
   3   1   2    5.31    0.61
   3   1   2    4.75    0.68
   3   1   2    4.81    0.63
   3   1   2    4.70    0.64
   4   1   2    3.94    0.49
   4   1   2    2.91    0.41
   4   1   2    3.52    0.55
   5   1   2    0.33    0.13
   5   1   2    0.82    0.21
   5   1   2    0.45    0.24
   6   1   2    8.23    1.14
   6   1   2    7.96    1.01
   7   1   2    9.94    1.13
   7   1   2    7.95    1.14
   7   1   2    8.46    1.27
   9   1   2    2.57    0.46
   9   1   2    2.19    0.43
  10   1   2    3.76    0.64
  11   1   2    3.08    0.59
  12  -2  -2    0.41    0.42
  11  -2  -2    2.69    0.61
  10  -2  -2    7.90    1.14
   9  -2  -2   24.05    3.00
   8  -2  -2    2.14    0.46
  -8   2   2    1.90    0.44
   7  -2  -2   11.62    1.60
  -7   2   2   13.44    1.63
  -6   2   2    2.87    0.49
  -5   2   2    7.53    1.01
   4  -2  -2    5.40    0.71
   4  -2  -2    5.12    0.74
   4  -2  -2    5.95    0.68
  -4   2   2    4.83    0.75
  -4   2   2    5.63    0.69
   3  -2  -2    0.71    0.19
   3  -2  -2    0.76    0.19
   3  -2  -2    0.99    0.15
  -3   2   2    0.53    0.18
  -3   2   2    0.67    0.13
   2  -2  -2   24.14    3.14
   2  -2  -2   27.92    3.12
   2  -2  -2   25.17    3.10
  -2   2   2   25.98    3.14
  -2   2   2   27.49    3.12
  -2   2   2   27.07    3.10
   1  -2  -2    2.59    0.36
   1  -2  -2    2.43    0.34
   1  -2  -2    2.83    0.34
  -1   2   2    2.39    0.34
  -1   2   2    2.59    0.36
  -1   2   2    2.37    0.33
  -1   2   2    2.28    0.36
   0  -2  -2   32.86    3.87
   0  -2  -2   32.23    3.88
   0  -2  -2   32.64    3.86
   0  -2  -2   36.06    3.86
   0   2   2   33.74    3.88
   0   2   2   32.77    3.86
   0   2   2   30.98    3.85
   0   2   2   30.29    3.88
  -1  -2  -2    0.63    0.13
  -1  -2  -2    0.40    0.15
   1   2   2    0.59    0.12
   1   2   2    0.43    0.13
   1   2   2    0.41    0.12
   1   2   2    0.39    0.16
  -2  -2  -2   27.16    3.07
   2   2   2   25.65    3.08
   2   2   2   26.63    3.13
   2   2   2   25.05    3.08
   2   2   2   24.78    3.08
   3   2   2    0.09    0.13
   3   2   2    0.03    0.11
   3   2   2    0.23    0.18
   4   2   2   12.82    1.51
   4   2   2   10.77    1.39
   4   2   2   11.63    1.42
   5   2   2   13.82    1.60
   5   2   2   12.15    1.55
   6   2   2    1.30    0.41
   6   2   2    1.11    0.26
   7   2   2    2.34    0.41
   7   2   2    2.09    0.58
   8   2   2   16.18    1.94
   8   2   2   15.46    2.12
   8   2   2   14.88    1.97
   9   2   2    1.62    0.59
   9   2   2    1.63    0.43
  11   2   2    2.07    0.49
  13  -3  -2    0.81    0.50
  12  -3  -2    1.34    0.51
  11  -3  -2    0.28    0.40
  10  -3  -2   11.85    1.62
   9  -3  -2    8.50    1.10
  -9   3   2    6.79    0.98
   8  -3  -2   17.60    2.17
  -8   3   2   17.54    2.04
  -8   3   2   16.03    2.07
   7  -3  -2   18.89    2.63
  -7   3   2   22.07    2.53
  -7   3   2   22.31    2.56
   6  -3  -2   12.08    1.43
   6  -3  -2   10.07    1.32
  -6   3   2   13.58    1.33
  -6   3   2    8.20    1.40
   5  -3  -2    8.06    1.11
   5  -3  -2    8.29    1.05
   5  -3  -2    8.86    1.07
   4  -3  -2    0.42    0.18
   4  -3  -2    0.63    0.18
   4  -3  -2    0.42    0.17
  -4   3   2    0.39    0.14
  -4   3   2    0.59    0.10
   3  -3  -2    3.60    0.48
   3  -3  -2    3.84    0.54
  -3   3   2    3.50    0.54
  -3   3   2    4.43    0.51
  -3   3   2    3.88    0.47
   2  -3  -2    4.56    0.61
   2  -3  -2    5.51    0.60
   2  -3  -2    5.45    0.65
  -2   3   2    4.54    0.60
  -2   3   2    4.64    0.59
  -2   3   2    4.22    0.62
  -2   3   2    4.75    0.64
   1  -3  -2   12.87    1.64
   1  -3  -2   13.84    1.66
   1  -3  -2   15.08    1.64
  -1   3   2   13.30    1.67
  -1   3   2   14.38    1.64
  -1   3   2   11.75    1.62
  -1   3   2   14.93    1.68
   0  -3  -2    3.89    0.58
   0   3   2    4.40    0.62
   0   3   2    5.35    0.62
   0   3   2    4.41    0.56
   0   3   2    4.51    0.58
  -1  -3  -2    2.56    0.41
   1   3   2    3.28    0.40
   1   3   2    3.06    0.41
   1   3   2    3.28    0.44
   1   3   2    2.12    0.45
  -2  -3  -2    0.19    0.12
   2   3   2    0.22    0.20
   2   3   2    0.09    0.12
   2   3   2    0.00    0.13
  -3  -3  -2   28.70    3.27
   3   3   2   28.05    3.30
   3   3   2   25.21    3.30
   3   3   2   28.19    3.38
   4   3   2    3.64    0.51
   4   3   2    2.42    0.55
   4   3   2    3.35    0.50
   5   3   2    2.83    0.50
   5   3   2    2.33    0.58
   5   3   2    3.22    0.49
   6   3   2   19.59    2.36
   6   3   2   18.94    2.39
   6   3   2   18.82    2.51
   7   3   2    2.53    0.44
   7   3   2    1.53    0.56
   8   3   2    0.57    0.48
   9   3   2    1.40    0.45
   9   3   2    1.26    0.60
  10   3   2    2.28    0.79
  10   3   2    2.50    0.57
  13  -4  -2    5.42    0.99
  12  -4  -2    0.73    0.47
  11  -4  -2    4.28    0.81
  10  -4  -2    0.19    0.36
   9  -4  -2    2.26    0.53
   8  -4  -2   11.96    1.53
   8  -4  -2   11.87    1.38
  -8   4   2    8.32    1.52
  -8   4   2   12.25    1.37
   7  -4  -2    9.89    1.29
   7  -4  -2    9.38    1.19
   6  -4  -2   62.75    7.43
   6  -4  -2   66.57    7.47
   6  -4  -2   56.35    7.44
   6  -4  -2   68.50    7.52
   5  -4  -2    0.77    0.24
   5  -4  -2    0.90    0.24
   5  -4  -2    0.87    0.26
  -5   4   2    0.71    0.20
   4  -4  -2   17.15    2.05
   4  -4  -2   20.26    2.11
  -4   4   2   14.12    1.95
  -4   4   2   18.42    2.01
   3  -4  -2    8.20    0.94
   3  -4  -2    8.69    1.03
  -3   4   2    6.97    0.93
  -3   4   2    7.90    0.96
   2  -4  -2    3.93    0.58
   2  -4  -2    4.46    0.53
  -2   4   2    3.93    0.52
  -2   4   2    4.07    0.58
  -2   4   2    4.52    0.55
  -2   4   2    4.21    0.59
   1  -4  -2   10.04    1.24
  -1   4   2   10.30    1.21
  -1   4   2    8.79    1.24
  -1   4   2    8.71    1.25
  -1   4   2   11.01    1.20
   0  -4  -2    0.25    0.14
   0   4   2    0.35    0.14
   0   4   2    0.29    0.18
   0   4   2    0.28    0.16
  -1  -4  -2    1.33    0.28
   1   4   2    1.03    0.31
   1   4   2    1.37    0.26
   1   4   2    1.44    0.30
  -2  -4  -2    6.90    0.95
   2   4   2    8.29    1.00
   2   4   2    7.17    1.04
   2   4   2    7.36    0.95
  -3  -4  -2    6.52    0.83
   3   4   2    6.49    0.85
   3   4   2    6.04    0.98
   3   4   2    6.31    0.88
   4   4   2   13.76    1.74
   4   4   2   14.18    1.77
   4   4   2   13.82    1.86
   5   4   2   10.69    1.27
   5   4   2    7.16    1.37
   5   4   2    9.99    1.26
   6   4   2    2.04    0.42
   6   4   2    1.89    0.44
   6   4   2    0.90    0.48
   7   4   2   -0.04    0.44
   8   4   2    0.67    0.53
   9   4   2    0.06    0.40
   9   4   2   -0.32    0.48
  10   4   2    0.12    0.59
  10   4   2   -0.08    0.37
  13  -5  -2    0.50    0.46
  12  -5  -2   14.92    2.01
  11  -5  -2    1.60    0.52
  10  -5  -2    1.89    0.53
   9  -5  -2    0.84    0.40
   8  -5  -2    5.24    0.82
   8  -5  -2    4.83    0.69
   7  -5  -2   16.55    1.90
   7  -5  -2   14.84    1.90
   7  -5  -2   14.43    2.02
   7  -5  -2   16.24    1.99
  -7   5   2   18.69    1.98
   6  -5  -2    0.61    0.26
   6  -5  -2    0.68    0.29
   6  -5  -2    0.93    0.29
  -6   5   2    0.98    0.23
   5  -5  -2   90.06   10.64
   5  -5  -2   94.23   10.62
   5  -5  -2   85.18   10.51
  -5   5   2   90.51   10.55
   4  -5  -2    7.92    1.01
   4  -5  -2    9.25    1.12
  -4   5   2    8.12    1.03
   3  -5  -2   29.49    3.18
   3  -5  -2   26.38    3.09
  -3   5   2   23.93    3.14
  -3   5   2   24.73    3.10
   2  -5  -2    1.75    0.34
  -2   5   2    1.42    0.33
  -2   5   2    1.46    0.27
  -2   5   2    1.73    0.35
   1  -5  -2    3.30    0.47
  -1   5   2    2.70    0.47
  -1   5   2    2.27    0.45
  -1   5   2    2.27    0.39
   0  -5  -2   12.78    1.55
   0   5   2   11.75    1.58
   0   5   2   11.85    1.57
   0   5   2   12.57    1.51
  -1  -5  -2    1.82    0.36
   1   5   2    1.60    0.42
   1   5   2    2.19    0.41
   1   5   2    1.96    0.34
  -2  -5  -2   27.14    3.06
   2   5   2   23.14    3.13
   2   5   2   24.21    3.03
   2   5   2   25.60    3.09
  -3  -5  -2    4.62    0.62
   3   5   2    3.77    0.77
   3   5   2    4.01    0.68
   3   5   2    3.78    0.62
   4   5   2   15.85    1.92
   4   5   2   14.21    1.87
   4   5   2   14.46    2.02
   5   5   2    1.16    0.50
   5   5   2    1.44    0.37
   5   5   2    1.17    0.40
   6   5   2    2.37    0.70
   6   5   2    1.66    0.48
   7   5   2    1.49    0.66
   8   5   2    4.13    1.00
   9   5   2    0.78    0.66
  13  -6  -2    4.30    0.91
  12  -6  -2    2.67    0.72
  11  -6  -2   10.33    1.50
 -11   6   2   10.34    1.39
  10  -6  -2   15.22    2.01
 -10   6   2   14.77    1.90
   9  -6  -2    5.23    0.81
   9  -6  -2    6.05    0.95
  -9   6   2    6.58    0.86
   8  -6  -2    5.32    0.84
   8  -6  -2    5.85    0.91
   7  -6  -2   -0.20    0.22
   7  -6  -2    0.13    0.20
   7  -6  -2   -0.04    0.19
   7  -6  -2   -0.02    0.26
  -7   6   2   -0.07    0.15
   6  -6  -2   19.66    2.20
   6  -6  -2   16.09    2.18
   6  -6  -2   14.78    2.17
  -6   6   2   18.52    2.10
   5  -6  -2    7.45    0.97
   5  -6  -2    6.20    0.79
   5  -6  -2    5.79    0.90
  -5   6   2    6.41    0.82
   4  -6  -2   37.89    4.99
   4  -6  -2   44.06    4.90
  -4   6   2   42.10    4.92
  -4   6   2   41.24    4.98
   3  -6  -2   34.25    4.35
  -3   6   2   38.40    4.30
  -3   6   2   35.74    4.36
   2  -6  -2    2.60    0.49
  -2   6   2    3.23    0.54
  -2   6   2    3.02    0.45
   1  -6  -2    2.95    0.51
  -1   6   2    3.27    0.45
  -1   6   2    2.79    0.54
  -1   6   2    2.59    0.54
   0  -6  -2    1.01    0.30
   0   6   2    1.42    0.27
   0   6   2    1.02    0.33
   0   6   2    0.71    0.32
  -1  -6  -2    4.63    0.69
   1   6   2    4.55    0.76
   1   6   2    3.30    0.74
   1   6   2    6.38    0.69
  -2  -6  -2    2.46    0.45
   2   6   2    1.76    0.54
   2   6   2    2.33    0.50
   2   6   2    2.62    0.44
   3   6   2   11.90    1.84
   3   6   2   13.14    1.76
   3   6   2   15.27    1.72
   4   6   2    3.32    0.83
   4   6   2    4.73    0.70
   5   6   2    0.97    0.40
   5   6   2    1.07    0.53
   6   6   2    0.64    0.54
   6   6   2   -0.04    0.36
   7   6   2    4.82    1.14
   8   6   2    0.81    0.67
  12  -7  -2    1.90    0.67
  11  -7  -2    5.97    1.10
 -11   7   2    6.95    0.98
  10  -7  -2    4.17    0.79
 -10   7   2    2.96    0.57
   9  -7  -2   20.57    2.89
   9  -7  -2   22.80    2.96
  -9   7   2   27.07    2.86
   8  -7  -2    0.22    0.33
   8  -7  -2    0.27    0.20
   8  -7  -2    0.17    0.20
   8  -7  -2    0.62    0.38
  -8   7   2    0.21    0.22
   7  -7  -2    3.83    0.74
   7  -7  -2    6.35    0.90
   7  -7  -2    3.91    0.79
   7  -7  -2    4.90    0.85
  -7   7   2    6.99    0.72
   6  -7  -2    0.78    0.41
   6  -7  -2    1.31    0.43
   6  -7  -2    1.74    0.45
   6  -7  -2    1.65    0.25
  -6   7   2    1.27    0.30
  -6   7   2    1.50    0.38
   5  -7  -2   26.44    2.98
   5  -7  -2   24.31    3.02
   5  -7  -2   23.15    2.84
  -5   7   2   22.15    2.93
  -5   7   2   23.95    2.87
   4  -7  -2   13.89    1.86
  -4   7   2   15.22    1.78
  -4   7   2   14.24    1.86
   3  -7  -2   19.80    2.49
  -3   7   2   18.55    2.49
  -3   7   2   21.27    2.42
   2  -7  -2   50.04    6.44
  -2   7   2   60.98    6.38
  -2   7   2   50.17    6.44
   1  -7  -2    2.65    0.51
  -1   7   2    2.31    0.55
  -1   7   2    2.31    0.52
  -1   7   2    2.71    0.42
   0  -7  -2    5.09    0.83
   0   7   2    7.18    0.92
   0   7   2    5.38    0.77
   0   7   2    4.57    0.87
  -1  -7  -2    4.70    0.76
   1   7   2    5.19    0.87
   1   7   2    4.93    0.71
   1   7   2    4.79    0.81
   2   7   2    1.07    0.31
   2   7   2    0.51    0.43
   3   7   2   12.95    1.95
   3   7   2   14.99    1.80
   4   7   2    0.29    0.33
   4   7   2   -0.35    0.40
   5   7   2    2.11    0.72
   5   7   2    2.32    0.54
   6   7   2    1.29    0.70
   7   7   2    3.59    1.00
  12  -8  -2    0.98    0.61
  11  -8  -2    0.07    0.48
  10  -8  -2    9.50    1.57
 -10   8   2   11.37    1.39
   9  -8  -2    0.62    0.40
   9  -8  -2    0.39    0.44
  -9   8   2    0.81    0.29
   8  -8  -2   21.00    2.65
   8  -8  -2   21.93    2.76
   7  -8  -2    3.53    0.77
   7  -8  -2    3.89    0.85
   7  -8  -2    6.42    0.92
  -7   8   2    5.81    0.73
  -7   8   2    6.01    0.86
   6  -8  -2    4.78    1.00
   6  -8  -2    6.61    0.99
  -6   8   2    6.50    0.96
  -6   8   2    6.12    0.82
   5  -8  -2   -0.09    0.39
   5  -8  -2    0.08    0.30
  -5   8   2   -0.08    0.23
  -5   8   2    0.28    0.22
   4  -8  -2    7.57    1.09
  -4   8   2    7.76    1.10
  -4   8   2    7.53    0.99
   3  -8  -2   57.39    6.74
  -3   8   2   54.77    6.63
   2  -8  -2    8.30    1.03
  -2   8   2    6.14    0.88
  -2   8   2    5.70    1.01
   1  -8  -2   21.90    2.54
  -1   8   2   18.07    2.54
  -1   8   2   19.95    2.44
   0  -8  -2    9.27    1.25
   0   8   2    7.86    1.34
   0   8   2    9.65    1.19
   1   8   2    8.62    1.12
   1   8   2    8.09    1.30
   2   8   2    3.68    0.62
   3   8   2    0.42    0.50
   3   8   2    0.99    0.38
   4   8   2    1.38    0.67
   4   8   2    2.24    0.52
   5   8   2    1.53    0.52
   5   8   2    1.17    0.66
   6   8   2    2.24    0.84
  12  -9  -2    1.74    0.68
  11  -9  -2    1.12    0.57
  10  -9  -2    0.09    0.47
   9  -9  -2    6.51    1.18
   9  -9  -2   10.52    1.24
   9  -9  -2    5.61    0.96
  -9   9   2    9.68    1.01
   8  -9  -2    1.88    0.65
   8  -9  -2    3.65    0.71
   8  -9  -2    1.59    0.53
  -8   9   2    3.45    0.51
  -8   9   2    3.17    0.62
   7  -9  -2   17.57    2.77
   7  -9  -2   27.66    2.81
   7  -9  -2   16.74    2.68
  -7   9   2   25.01    2.62
  -7   9   2   21.72    2.71
   6  -9  -2    5.34    0.97
   6  -9  -2    4.64    1.03
  -6   9   2    6.18    0.97
  -6   9   2    6.65    0.82
   5  -9  -2    3.72    0.79
   5  -9  -2    3.90    0.72
  -5   9   2    3.18    0.53
  -5   9   2    2.56    0.65
   4  -9  -2    4.33    0.78
  -4   9   2    3.64    0.60
  -4   9   2    3.32    0.70
   3  -9  -2    7.85    1.12
  -3   9   2    5.26    1.03
  -3   9   2    7.19    0.92
   2  -9  -2   17.23    2.15
  -2   9   2   15.43    2.14
  -2   9   2   16.28    2.01
  -1   9   2    4.36    0.88
  -1   9   2    5.55    0.76
   0   9   2   12.74    1.49
   0   9   2   10.08    1.61
   1   9   2    8.92    1.51
   1   9   2   10.17    1.29
   2   9   2    3.54    0.61
   2   9   2    2.82    0.79
   3   9   2    4.37    0.75
   3   9   2    3.46    0.91
   4   9   2    0.53    0.62
   4   9   2    0.63    0.42
   5   9   2   -0.38    0.41
   5   9   2    0.73    0.64
  11 -10  -2    0.04    0.56
  10 -10  -2    1.25    0.60
 -10  10   2    0.46    0.43
   9 -10  -2    0.17    0.32
   9 -10  -2    0.81    0.54
   9 -10  -2    0.72    0.50
  -9  10   2    0.76    0.42
   8 -10  -2    1.61    0.58
   8 -10  -2    1.78    0.71
   8 -10  -2    4.81    0.83
  -8  10   2    3.52    0.66
   7 -10  -2   17.97    2.24
  -7  10   2   15.62    2.18
  -7  10   2   16.31    2.05
   6 -10  -2    8.36    1.14
   6 -10  -2    4.12    1.07
  -6  10   2    6.11    0.87
  -6  10   2    6.04    1.04
   5 -10  -2   27.71    3.59
   5 -10  -2   28.55    3.69
  -5  10   2   27.03    3.57
  -5  10   2   30.06    3.44
   4 -10  -2    1.07    0.51
  -4  10   2    0.30    0.37
  -4  10   2    0.58    0.33
  -3  10   2    3.34    0.56
  -3  10   2    2.91    0.70
  -2  10   2    0.25    0.28
  -2  10   2    0.19    0.38
  -1  10   2    4.95    0.97
  -1  10   2    5.86    0.82
   0  10   2    8.02    1.08
   0  10   2    6.91    1.24
   1  10   2    5.75    1.10
   1  10   2    5.42    0.87
   2  10   2   13.84    1.75
   2  10   2   12.40    1.99
   3  10   2    0.88    0.46
   3  10   2   -0.29    0.47
   4  10   2    2.40    0.67
   4  10   2    3.62    0.96
  10 -11  -2    0.77    0.59
 -10  11   2    0.35    0.45
   9 -11  -2    0.21    0.36
   9 -11  -2    0.35    0.58
   9 -11  -2    0.00    0.50
  -9  11   2    0.45    0.43
   8 -11  -2   -0.56    0.47
   8 -11  -2   -0.05    0.42
   8 -11  -2    0.31    0.53
  -8  11   2    0.18    0.41
   7 -11  -2    3.82    0.81
   7 -11  -2    1.30    0.56
   7 -11  -2    1.13    0.64
  -7  11   2    2.66    0.65
   6 -11  -2   17.81    2.09
   6 -11  -2   11.69    1.94
   6 -11  -2   10.00    2.04
  -6  11   2   14.11    1.98
  -6  11   2   18.53    1.84
   5 -11  -2   -0.29    0.47
  -5  11   2    0.06    0.42
  -5  11   2   -0.20    0.29
   4 -11  -2   15.98    2.75
  -4  11   2   21.61    2.53
  -4  11   2   23.30    2.73
  -3  11   2    7.99    1.09
  -3  11   2    7.21    1.26
  -2  11   2    3.38    0.78
  -2  11   2    3.05    0.57
  -1  11   2    0.44    0.35
  -1  11   2    0.44    0.47
   0  11   2    0.37    0.50
   0  11   2    0.53    0.38
   1  11   2    7.29    1.04
   1  11   2    5.51    1.19
   2  11   2    0.22    0.43
   2  11   2   -0.27    0.55
   9 -12  -2    0.99    0.68
   9 -12  -2    2.56    0.84
   9 -12  -2    0.91    0.51
  -9  12   2    2.31    0.68
   8 -12  -2    0.56    1.05
   8 -12  -2   -0.27    0.56
   8 -12  -2    0.91    0.51
  -8  12   2    0.33    0.51
   7 -12  -2   -0.47    0.54
   7 -12  -2    0.25    0.45
  -7  12   2    0.61    0.53
   6 -12  -2    0.79    0.50
   6 -12  -2    0.18    0.55
  -6  12   2    0.14    0.47
   5 -12  -2    6.59    1.35
   5 -12  -2    6.91    1.23
  -5  12   2    8.52    1.30
   4 -12  -2    3.75    1.05
  -4  12   2    4.55    0.74
  -4  12   2    5.44    1.01
   3 -12  -2    3.27    1.04
  -3  12   2    6.38    1.12
  -3  12   2    6.92    0.89
  -2  12   2    8.63    1.23
  -2  12   2    8.92    1.46
  -1  12   2    0.14    0.37
  -1  12   2    0.15    0.50
   0  12   2    0.50    0.45
   0  12   2    0.97    0.62
   6 -13  -2    0.25    0.53
   6 -13  -2    0.70    0.68
  -6  13   2    0.83    0.57
   5 -13  -2    1.13    0.60
   5 -13  -2    0.96    0.69
  -5  13   2    1.17    0.63
   4 -13  -2    2.61    0.90
   4 -13  -2    2.44    0.72
  -4  13   2    2.53    0.79
   3 -13  -2    4.64    1.02
   3 -13  -2    4.44    1.14
  -3  13   2    5.53    1.07
  -2  13  -3    2.26    0.70
   2 -13   3    1.16    0.68
   2 -13   3    1.18    0.76
  -3  13  -3    1.05    0.56
   3 -13   3    0.67    0.76
   3 -13   3    0.56    0.54
  -4  13  -3    2.28    0.64
   4 -13   3    1.04    0.65
   4 -13   3    0.32    0.81
  -5  13  -3    1.80    0.62
   5 -13   3    0.56    0.80
   5 -13   3    1.11    0.68
  -6  13  -3    0.74    0.51
   6 -13   3   -0.13    0.70
   6 -13   3   -0.18    0.53
  -7  13  -3    3.01    0.72
   7 -13   3    0.23    0.77
   7 -13   3    1.59    0.70
   1  12  -3    3.41    0.82
  -1 -12   3    2.04    0.76
  -1 -12   3    1.47    0.78
   0  12  -3    4.04    0.90
   0 -12   3    2.84    0.93
   0 -12   3    3.37    0.90
  -1  12  -3    0.29    0.50
   1 -12   3   -0.01    0.58
   1 -12   3   -0.23    0.46
  -2  12  -3    0.34    0.47
   2 -12   3    0.84    0.66
   2 -12   3    0.92    0.58
  -3  12  -3    1.03    0.50
   3 -12   3    0.62    0.52
   3 -12   3    0.87    0.73
  -4  12  -3    0.04    0.42
   4 -12   3    0.27    0.49
   4 -12   3   -0.65    0.52
  -5  12  -3    3.15    0.69
   5 -12   3    1.90    0.90
   5 -12   3    1.00    0.60
  -6  12  -3    0.37    0.44
   6 -12   3    0.38    0.72
   6 -12   3    0.37    0.51
   6 -12   3   -0.18    0.58
  -7  12  -3    0.65    0.47
   7 -12   3   -0.09    0.64
   7 -12   3    1.35    0.66
   7 -12   3    0.45    0.53
  -8  12  -3    3.94    0.75
   8 -12   3    1.62    0.85
   8 -12   3    2.52    0.83
   8 -12   3    1.82    0.54
  -9  12  -3    1.04    0.52
   9 -12   3    0.42    0.67
   9 -12   3    1.22    0.72
   3  11  -3   -0.32    0.53
  -3 -11   3   -0.26    0.59
   2  11  -3    5.01    0.97
  -2 -11   3    2.98    0.86
  -2 -11   3    2.29    0.90
   1  11  -3    6.55    1.13
  -1 -11   3    6.23    1.12
  -1 -11   3    3.81    1.08
   0  11  -3    0.75    0.51
   0 -11   3    0.09    0.45
   0 -11   3    0.58    0.59
  -1  11  -3    5.66    0.95
   1 -11   3    3.34    0.98
   1 -11   3    5.24    0.99
  -2  11  -3   -0.13    0.30
  -2  11  -3    0.35    0.41
   2 -11   3    0.08    0.43
  -3  11  -3    1.45    0.50
   3 -11   3    0.67    0.65
   3 -11   3    1.56    0.62
  -4  11  -3    1.53    0.50
   4 -11   3    1.41    0.59
   4 -11   3    2.20    0.68
   4 -11   3    1.13    0.72
  -5  11  -3    2.00    0.54
   5 -11   3    1.80    0.67
   5 -11   3    1.40    0.59
   5 -11   3    0.82    0.73
  -6  11  -3    6.36    0.89
   6 -11   3    5.36    0.96
   6 -11   3    3.25    1.08
   6 -11   3    2.56    0.80
  -7  11  -3    0.64    0.43
   7 -11   3    0.01    0.55
   7 -11   3    0.38    0.64
   7 -11   3    0.24    0.45
  -8  11  -3    3.22    0.64
   8 -11   3    1.73    0.78
   8 -11   3    3.98    0.84
   8 -11   3    1.70    0.37
  -9  11  -3    0.25    0.38
   9 -11   3    2.23    0.73
   9 -11   3    0.60    0.63
 -10  11  -3    4.00    0.76
  10 -11   3    3.94    0.92
  10 -11   3    2.48    0.85
   4  10  -3    1.26    0.69
  -4 -10   3    0.20    0.63
   3  10  -3    0.43    0.56
  -3 -10   3   -0.42    0.49
  -3 -10   3    0.26    0.64
   2  10  -3    0.80    0.51
  -2 -10   3   -0.21    0.44
  -2 -10   3   -0.02    0.52
   1  10  -3   -0.37    0.39
  -1 -10   3    0.32    0.42
  -1 -10   3   -0.34    0.48
   0  10  -3    3.68    0.74
   0 -10   3    1.66    0.72
   0 -10   3    3.07    0.72
  -1  10  -3    2.18    0.56
  -1  10  -3    2.09    0.42
   1 -10   3    1.07    0.53
   1 -10   3    1.10    0.62
  -2  10  -3    2.77    0.51
  -2  10  -3    3.69    0.68
   2 -10   3    3.60    0.75
   2 -10   3    3.77    0.76
   2 -10   3    1.74    0.74
  -3  10  -3    3.98    0.59
  -3  10  -3    3.76    0.74
   3 -10   3    3.46    0.82
   3 -10   3    3.91    0.99
   3 -10   3    4.53    0.84
  -4  10  -3    2.08    0.53
   4 -10   3    1.18    0.71
   4 -10   3    2.32    0.63
   4 -10   3    3.79    0.72
  -5  10  -3    2.22    0.54
   5 -10   3    2.46    0.64
   5 -10   3    2.87    0.71
   5 -10   3    1.71    0.76
  -6  10  -3    0.31    0.35
   6 -10   3    0.67    0.46
   6 -10   3    0.11    0.60
   6 -10   3    0.55    0.51
  -7  10  -3    3.82    0.68
   7 -10   3    2.87    0.65
   7 -10   3    3.00    0.78
   7 -10   3    2.05    0.79
  -8  10  -3    5.99    0.88
   8 -10   3    3.84    1.05
   8 -10   3    4.97    0.98
  -9  10  -3    0.39    0.36
   9 -10   3    0.55    0.54
   9 -10   3    0.76    0.54
 -10  10  -3    0.31    0.38
  10 -10   3    1.31    0.58
  10 -10   3    0.21    0.49
  11 -10   3    1.76    0.70
   6   9  -3    2.68    0.92
  -6  -9   3    2.43    0.86
   5   9  -3    1.84    0.78
  -5  -9   3    0.74    0.69
   4   9  -3    4.03    0.90
  -4  -9   3    2.47    0.83
   3   9  -3    3.40    0.83
  -3  -9   3    3.40    0.79
  -3  -9   3    3.33    0.86
   2   9  -3    2.04    0.62
  -2  -9   3    1.92    0.57
  -2  -9   3    1.02    0.61
   1   9  -3    0.38    0.41
  -1  -9   3   -0.32    0.44
  -1  -9   3   -0.11    0.33
   0   9  -3    0.16    0.28
   0   9  -3    0.56    0.39
   0  -9   3    0.81    0.53
   0  -9   3    0.45    0.40
   0  -9   3    0.19    0.56
  -1   9  -3   12.87    1.66
  -1   9  -3   15.50    1.80
   1  -9   3    8.78    1.87
   1  -9   3   16.13    1.84
   1  -9   3   12.94    1.82
  -2   9  -3    6.69    0.92
  -2   9  -3    5.26    0.72
   2  -9   3    6.90    0.99
   2  -9   3    4.20    1.01
   2  -9   3    4.05    0.90
  -3   9  -3    3.37    0.46
  -3   9  -3    2.63    0.58
   3  -9   3    3.32    0.69
   3  -9   3    3.05    0.82
   3  -9   3    2.72    0.68
  -4   9  -3   12.40    1.69
   4  -9   3   14.53    1.98
   4  -9   3   15.22    1.80
   4  -9   3   11.16    1.77
  -5   9  -3    1.44    0.26
  -5   9  -3    1.88    0.46
   5  -9   3    1.84    0.56
   5  -9   3    1.64    0.52
   5  -9   3    1.82    0.67
   5  -9   3    1.26    0.41
  -6   9  -3    0.94    0.34
   6  -9   3    0.30    0.27
   6  -9   3    2.58    0.60
   6  -9   3    0.53    0.52
   6  -9   3    1.14    0.44
  -7   9  -3    9.72    1.22
   7  -9   3    8.20    1.14
   7  -9   3    9.21    1.32
   7  -9   3    9.19    1.14
   7  -9   3    6.34    1.40
  -8   9  -3    2.38    0.52
   8  -9   3    2.53    0.70
   8  -9   3    1.91    0.62
   9  -9   3    4.63    0.86
   9  -9   3    3.10    0.84
  10  -9   3    0.35    0.43
  10  -9   3   -0.15    0.43
  11  -9   3    3.49    0.79
  12  -9   3    2.71    0.75
   7   8  -3    1.08    0.70
  -7  -8   3    0.47    0.67
   6   8  -3   -0.82    0.48
  -6  -8   3    0.16    0.59
   5   8  -3    2.47    0.78
  -5  -8   3    1.23    0.63
   4   8  -3    7.42    1.21
  -4  -8   3    5.14    1.12
  -4  -8   3    6.78    1.13
   3   8  -3    0.33    0.44
  -3  -8   3    0.46    0.38
  -3  -8   3   -0.08    0.44
   2   8  -3    7.20    1.19
  -2  -8   3    8.29    1.13
  -2  -8   3    5.79    1.16
   1   8  -3    5.46    0.99
  -1  -8   3    5.36    1.06
  -1  -8   3    6.34    1.01
  -1  -8   3    6.93    1.00
   0   8  -3    1.61    0.47
   0   8  -3    2.12    0.40
   0  -8   3    2.51    0.52
   0  -8   3    1.96    0.51
  -1   8  -3    0.86    0.35
   1  -8   3    1.21    0.43
   1  -8   3    2.26    0.49
  -2   8  -3    4.77    0.63
  -2   8  -3    4.78    0.77
   2  -8   3    4.86    0.82
   2  -8   3    5.22    0.85
   2  -8   3    3.71    0.89
  -3   8  -3    8.05    1.13
  -3   8  -3    8.15    1.03
   3  -8   3    7.13    1.34
   3  -8   3    7.76    1.20
   3  -8   3   10.83    1.26
  -4   8  -3    0.90    0.32
  -4   8  -3    1.07    0.19
   4  -8   3    0.16    0.44
   4  -8   3    1.19    0.22
   4  -8   3    0.72    0.38
   4  -8   3    1.37    0.46
  -5   8  -3    4.89    0.89
   5  -8   3    4.47    1.07
   5  -8   3    7.63    1.01
   5  -8   3    8.55    1.04
   5  -8   3    6.53    0.89
  -6   8  -3    0.51    0.27
   6  -8   3    1.17    0.24
   6  -8   3    0.72    0.32
   6  -8   3    0.83    0.29
   6  -8   3    2.07    0.53
   6  -8   3    0.65    0.47
  -7   8  -3    8.43    1.19
   7  -8   3    8.76    1.44
   7  -8   3    9.44    1.28
   8  -8   3    0.75    0.43
   8  -8   3    0.04    0.39
   9  -8   3    3.26    0.79
   9  -8   3    4.56    0.78
  10  -8   3    5.25    0.95
  10  -8   3    5.06    0.90
  11  -8   3    1.47    0.53
  12  -8   3    1.88    0.61
   8   7  -3    0.28    0.65
   7   7  -3    0.07    0.61
  -7  -7   3   -0.46    0.54
   6   7  -3    0.58    0.59
  -6  -7   3    0.10    0.49
   5   7  -3    0.33    0.49
  -5  -7   3   -0.01    0.44
   4   7  -3   10.75    1.59
  -4  -7   3   10.45    1.46
  -4  -7   3    9.29    1.52
   3   7  -3    8.61    1.23
  -3  -7   3    7.80    1.22
  -3  -7   3    6.61    1.08
   2   7  -3    0.24    0.38
  -2  -7   3    1.07    0.44
  -2  -7   3    1.48    0.40
  -2  -7   3    1.81    0.42
   1   7  -3    7.48    1.28
  -1  -7   3   10.34    1.31
  -1  -7   3    8.60    1.41
  -1  -7   3   11.18    1.34
   0   7  -3   16.64    1.90
   0   7  -3   14.30    1.97
   0  -7   3   15.36    2.00
   0  -7   3   14.59    2.09
   0  -7   3   16.40    2.01
  -1   7  -3    0.13    0.24
  -1   7  -3    0.48    0.18
   1  -7   3    0.25    0.33
   1  -7   3    0.28    0.29
   1  -7   3    0.24    0.26
  -2   7  -3    0.17    0.22
   2  -7   3    1.19    0.36
   2  -7   3    0.43    0.37
   2  -7   3    1.09    0.37
  -3   7  -3    0.55    0.23
  -3   7  -3    0.61    0.14
   3  -7   3    0.31    0.38
   3  -7   3    0.68    0.32
   3  -7   3    0.46    0.16
   3  -7   3    0.74    0.34
  -4   7  -3   21.68    2.42
  -4   7  -3   20.75    2.51
   4  -7   3   20.05    2.57
   4  -7   3   18.74    2.58
   4  -7   3   19.34    2.69
  -5   7  -3    2.05    0.43
  -5   7  -3    2.38    0.32
   5  -7   3    2.92    0.43
   5  -7   3    2.78    0.57
   5  -7   3    2.78    0.51
   5  -7   3    2.36    0.61
  -6   7  -3    5.11    0.67
   6  -7   3    6.97    0.89
   6  -7   3    5.59    0.69
   6  -7   3    5.27    0.97
  -7   7  -3    8.21    1.00
   7  -7   3    8.36    1.16
   7  -7   3    7.81    1.28
  -8   7  -3    2.13    0.35
   8  -7   3    2.75    0.60
   8  -7   3    2.07    0.51
   9  -7   3    0.21    0.34
   9  -7   3   -0.04    0.30
  10  -7   3    6.43    1.02
  10  -7   3    6.07    1.04
  11  -7   3    0.62    0.42
  12  -7   3    2.39    0.62
   8   6  -3    0.41    0.60
   7   6  -3    0.00    0.53
  -7  -6   3    0.22    0.50
   6   6  -3    1.68    0.66
  -6  -6   3    2.88    0.68
   5   6  -3    5.84    1.01
  -5  -6   3    4.26    0.85
   4   6  -3    0.38    0.41
  -4  -6   3    0.65    0.35
   3   6  -3    2.17    0.59
   3   6  -3    3.04    0.58
  -3  -6   3    2.40    0.53
  -3  -6   3    2.67    0.54
   2   6  -3   14.70    1.98
   2   6  -3   17.91    1.99
  -2  -6   3   15.30    1.95
  -2  -6   3   14.33    2.01
  -2  -6   3   14.23    1.95
   1   6  -3   12.71    1.58
   1   6  -3   14.18    1.61
  -1  -6   3   12.12    1.56
  -1  -6   3   10.94    1.55
  -1  -6   3    9.94    1.60
   0   6  -3    2.51    0.56
   0   6  -3    3.71    0.51
   0  -6   3    3.98    0.74
   0  -6   3    3.83    0.61
   0  -6   3    4.31    0.65
  -1   6  -3    5.68    0.70
  -1   6  -3    5.24    0.77
   1  -6   3    5.53    0.82
   1  -6   3    5.56    0.82
   1  -6   3    5.39    0.91
  -2   6  -3    7.15    0.86
  -2   6  -3    7.84    0.94
   2  -6   3    6.16    0.98
   2  -6   3    6.95    0.88
   2  -6   3    6.80    1.12
   2  -6   3    6.92    0.99
  -3   6  -3    7.57    0.91
  -3   6  -3    6.30    0.97
   3  -6   3    7.36    0.92
   3  -6   3    8.87    1.06
   3  -6   3    7.50    1.05
   3  -6   3    9.29    1.18
  -4   6  -3    1.29    0.29
  -4   6  -3    1.68    0.21
   4  -6   3    1.65    0.40
   4  -6   3    1.49    0.30
   4  -6   3    1.23    0.44
   4  -6   3    1.27    0.35
  -5   6  -3    8.60    1.09
   5  -6   3   10.42    1.26
   5  -6   3    9.28    1.17
   5  -6   3    9.35    1.16
   5  -6   3    9.72    1.14
   5  -6   3    8.28    1.29
  -6   6  -3    3.27    0.41
   6  -6   3    2.77    0.63
   6  -6   3    3.28    0.58
  -7   6  -3    3.68    0.57
  -7   6  -3    5.30    0.58
   7  -6   3    4.45    0.72
   7  -6   3    5.35    0.83
  -8   6  -3    9.80    1.18
   8  -6   3    9.99    1.34
   8  -6   3    8.71    1.27
   9  -6   3    0.00    0.30
   9  -6   3    0.17    0.28
  10  -6   3    1.11    0.41
  10  -6   3    0.97    0.38
  11  -6   3    2.18    0.54
  12  -6   3    0.44    0.42
   9   5  -3   -0.21    0.54
   9   5  -3   -0.01    0.58
   8   5  -3    0.08    0.52
   8   5  -3   -0.41    0.46
   7   5  -3    0.09    0.48
  -7  -5   3   -0.10    0.43
   6   5  -3    5.40    1.03
   5   5  -3   -0.09    0.33
  -5  -5   3    0.04    0.27
   4   5  -3    8.69    1.07
   4   5  -3    8.26    1.20
  -4  -5   3    6.24    1.05
   3   5  -3    9.65    1.21
   3   5  -3    9.48    1.25
  -3  -5   3    8.25    1.17
  -3  -5   3    8.29    1.19
   2   5  -3    1.21    0.40
   2   5  -3    2.80    0.47
  -2  -5   3    1.81    0.41
  -2  -5   3    3.21    0.49
   1   5  -3   15.30    1.85
   1   5  -3   13.73    1.84
  -1  -5   3   16.57    1.86
  -1  -5   3   12.62    1.82
  -1  -5   3   15.10    1.91
   0   5  -3   21.43    2.71
   0   5  -3   20.74    2.76
   0   5  -3   26.84    2.83
   0  -5   3   23.06    2.80
   0  -5   3   22.66    2.78
   0  -5   3   22.73    2.85
   1  -5   3    6.32    0.88
  -2   5  -3   10.33    1.31
  -2   5  -3   10.99    1.37
   2  -5   3   10.34    1.33
   2  -5   3   11.63    1.44
   2  -5   3   10.63    1.49
   2  -5   3   13.84    1.45
  -3   5  -3   14.20    1.75
  -3   5  -3   14.60    1.81
   3  -5   3   13.68    1.86
   3  -5   3   14.90    1.94
   3  -5   3   15.47    1.76
   3  -5   3   15.21    1.86
   3  -5   3   16.45    1.84
   4  -5   3   11.74    1.73
   4  -5   3   14.25    1.71
   4  -5   3   14.88    1.69
   4  -5   3   14.72    1.82
  -5   5  -3    1.71    0.23
   5  -5   3    1.91    0.44
   5  -5   3    1.86    0.26
   5  -5   3    1.13    0.34
  -6   5  -3    3.34    0.47
  -6   5  -3    4.06    0.48
   6  -5   3    3.45    0.58
   6  -5   3    3.98    0.67
   7  -5   3   17.28    2.30
   7  -5   3   20.40    2.35
   8  -5   3    8.56    1.18
   8  -5   3    8.53    1.17
   9  -5   3    0.66    0.33
   9  -5   3    0.95    0.34
  10  -5   3    0.05    0.27
  10  -5   3   -0.16    0.29
  11  -5   3    1.30    0.45
  12  -5   3    2.85    0.63
  10   4  -3    0.17    0.48
  10   4  -3    0.43    0.60
   9   4  -3    0.71    0.52
   9   4  -3    0.50    0.56
   8   4  -3   -0.09    0.44
   8   4  -3    0.48    0.48
  -8  -4   3    0.72    0.67
   7   4  -3    5.07    0.97
   6   4  -3    1.12    0.47
  -6  -4   3    0.85    0.36
   5   4  -3    0.46    0.35
   5   4  -3    0.81    0.28
  -5  -4   3    1.35    0.36
   4   4  -3    0.10    0.20
   4   4  -3    0.31    0.28
  -4  -4   3    0.38    0.24
   3   4  -3   33.46    3.82
   3   4  -3   32.06    3.85
  -3  -4   3   30.14    3.81
  -3  -4   3   30.97    3.83
   2   4  -3   27.53    3.81
   2   4  -3   34.46    3.82
  -2  -4   3   33.23    3.85
  -2  -4   3   31.19    3.81
  -2  -4   3   31.77    3.82
   1   4  -3    0.69    0.24
   1   4  -3    0.86    0.26
  -1  -4   3    1.12    0.27
  -1  -4   3    0.68    0.23
  -1  -4   3    1.17    0.32
   0   4  -3   30.22    3.76
   0   4  -3   35.19    3.80
   0  -4   3   36.59    3.80
   0  -4   3   34.36    3.83
   0  -4   3   26.79    3.76
   0  -4   3   28.02    3.70
  -1   4  -3   19.36    2.15
  -1   4  -3   17.12    2.06
   1  -4   3   16.22    2.10
   1  -4   3   16.13    2.10
   1  -4   3   16.96    2.05
   1  -4   3   17.22    2.16
  -2   4  -3    8.94    1.02
   2  -4   3    7.58    1.07
   2  -4   3    9.04    1.13
   2  -4   3    8.20    1.06
   2  -4   3    7.85    0.98
   3  -4   3   21.20    2.57
   3  -4   3   19.71    2.56
   3  -4   3   24.19    2.66
  -4   4  -3   14.98    1.74
  -4   4  -3   15.28    1.74
   4  -4   3   16.36    1.77
   4  -4   3   12.36    1.81
   4  -4   3   13.64    1.86
  -5   4  -3   12.65    1.50
   5  -4   3   12.91    1.62
   5  -4   3   13.70    1.51
   5  -4   3   10.75    1.56
  -6   4  -3    2.71    0.31
  -6   4  -3    1.93    0.30
   6  -4   3    1.95    0.41
   6  -4   3    1.47    0.26
   6  -4   3    2.34    0.39
  -7   4  -3    0.43    0.14
  -7   4  -3    0.36    0.20
   7  -4   3    0.81    0.28
   7  -4   3    0.23    0.22
   8  -4   3    2.54    0.47
   8  -4   3    2.38    0.47
   9  -4   3    0.51    0.28
   9  -4   3    0.59    0.29
  10  -4   3    5.80    0.88
  10  -4   3    6.59    1.04
  11  -4   3    0.70    0.35
  12  -4   3    1.13    0.44
  11   3  -3    0.24    0.46
  10   3  -3    2.50    0.70
   9   3  -3    0.20    0.40
   9   3  -3    0.08    0.41
   8   3  -3    6.27    1.11
   8   3  -3    7.48    1.12
  -8  -3   3    5.33    0.95
   7   3  -3    0.62    0.39
   7   3  -3    0.04    0.34
   6   3  -3    1.13    0.42
   6   3  -3    0.89    0.30
  -6  -3   3    0.93    0.33
   5   3  -3    1.36    0.42
  -5  -3   3    1.84    0.39
   3   3  -3    9.38    1.33
   3   3  -3   10.26    1.31
  -3  -3   3   11.27    1.34
   2   3  -3    5.60    0.68
   2   3  -3    4.22    0.67
  -2  -3   3    4.23    0.68
  -2  -3   3    6.21    0.74
  -2  -3   3    5.05    0.68
   1   3  -3   26.52    3.20
   1   3  -3   25.25    3.19
  -1  -3   3   24.94    3.20
  -1  -3   3   27.87    3.22
  -1  -3   3   28.10    3.24
  -1  -3   3   24.26    3.20
  -1  -3   3   29.51    3.19
   0   3  -3    0.26    0.14
   0   3  -3    0.17    0.12
   0   3  -3    0.22    0.12
   0  -3   3    0.27    0.14
   0  -3   3    0.28    0.08
   0  -3   3    0.27    0.16
   0  -3   3    0.33    0.12
   0  -3   3    0.19    0.14
  -1   3  -3   23.03    2.85
  -1   3  -3   25.52    2.83
  -1   3  -3   20.85    2.86
   1  -3   3   25.80    2.83
   1  -3   3   22.36    2.80
   1  -3   3   25.58    2.92
   1  -3   3   24.24    2.87
   2  -3   3   41.05    5.15
   2  -3   3   40.94    5.18
   2  -3   3   45.82    5.14
   2  -3   3   45.11    5.14
  -3   3  -3    4.16    0.54
  -3   3  -3    4.91    0.59
   3  -3   3    4.82    0.66
   3  -3   3    5.25    0.59
   3  -3   3    4.46    0.62
  -4   3  -3    0.69    0.12
  -4   3  -3    1.32    0.18
   4  -3   3    0.48    0.13
   4  -3   3    0.60    0.18
   4  -3   3    0.86    0.24
  -5   3  -3   12.18    1.32
  -5   3  -3   10.44    1.31
  -5   3  -3   11.67    1.31
   5  -3   3   10.66    1.30
   5  -3   3   10.47    1.39
   5  -3   3    9.86    1.34
  -6   3  -3   23.53    2.99
   6  -3   3   24.35    2.98
   6  -3   3   25.33    3.06
   6  -3   3   28.06    3.03
  -7   3  -3    2.17    0.32
   7  -3   3    1.32    0.34
   7  -3   3    1.55    0.33
   8  -3   3    5.21    0.67
   8  -3   3    4.11    0.65
   9  -3   3   12.93    1.67
   9  -3   3   13.65    1.66
  10  -3   3    5.47    0.80
  11  -3   3    0.60    0.34
  12  -3   3    0.06    0.34
  11   2  -3    0.49    0.43
  10   2  -3    1.64    0.55
   9   2  -3    3.67    0.75
   8   2  -3    3.40    0.73
   8   2  -3    3.54    0.69
  -8  -2   3    3.46    0.61
   7   2  -3   13.72    1.66
   7   2  -3   13.93    1.63
   7   2  -3   13.94    1.54
  -7  -2   3    8.89    1.54
  -7  -2   3   10.58    1.51
   6   2  -3    3.78    0.78
   6   2  -3    4.63    0.79
  -6  -2   3    5.98    0.77
   5   2  -3   13.40    1.75
   5   2  -3   16.00    1.72
   5   2  -3   15.08    1.78
  -5  -2   3   11.09    1.71
   4   2  -3   11.31    1.62
  -4  -2   3   14.63    1.67
  -4  -2   3   14.03    1.64
   3   2  -3    0.25    0.15
  -3  -2   3    1.58    0.25
  -3  -2   3    0.93    0.22
   2   2  -3    4.48    0.66
   2   2  -3    5.08    0.68
  -2  -2   3    5.00    0.69
  -2  -2   3    6.27    0.71
   1   2  -3    0.06    0.09
   1   2  -3    0.15    0.12
   1   2  -3   -0.09    0.07
   1   2  -3   -0.02    0.08
  -1  -2   3    0.07    0.12
  -1  -2   3    0.21    0.12
  -1  -2   3   -0.04    0.08
  -1  -2   3    0.04    0.10
   0   2  -3    3.84    0.55
   0   2  -3    3.89    0.54
   0   2  -3    3.88    0.54
   0   2  -3    3.95    0.52
   0  -2   3    4.37    0.57
   0  -2   3    4.65    0.58
   0  -2   3    4.39    0.52
   0  -2   3    3.98    0.54
  -1   2  -3   42.81    5.70
  -1   2  -3   51.49    5.67
  -1   2  -3   50.59    5.71
   1  -2   3   47.59    5.74
   1  -2   3   52.48    5.71
   1  -2   3   51.30    5.71
   1  -2   3   42.43    5.70
  -2   2  -3    2.81    0.36
  -2   2  -3    3.56    0.40
  -2   2  -3    3.41    0.41
  -2   2  -3    3.83    0.46
   2  -2   3    3.20    0.45
   2  -2   3    2.52    0.41
   2  -2   3    2.59    0.36
   2  -2   3    3.14    0.41
  -3   2  -3   56.93    6.48
  -3   2  -3   51.20    6.46
  -3   2  -3   62.13    6.54
   3  -2   3   46.69    6.47
   3  -2   3   55.27    6.49
   3  -2   3   60.86    6.53
  -4   2  -3    9.07    1.06
  -4   2  -3    9.51    1.05
   4  -2   3    8.75    1.11
   4  -2   3    7.74    1.05
   4  -2   3    8.54    1.06
  -5   2  -3    1.82    0.28
   5  -2   3    1.69    0.26
   5  -2   3    1.51    0.27
   5  -2   3    2.01    0.34
   6  -2   3    0.70    0.23
   6  -2   3    0.89    0.20
   7  -2   3   12.53    1.53
   7  -2   3   12.21    1.54
   8  -2   3    2.76    0.45
   8  -2   3    2.74    0.45
   9  -2   3    2.14    0.41
  10  -2   3    0.54    0.29
  11  -2   3    0.43    0.32
  12  -2   3    0.02    0.33
  12   1  -3    0.29    0.43
  11   1  -3    2.20    0.60
  10   1  -3    0.19    0.34
   9   1  -3    2.53    0.58
   8   1  -3   -0.03    0.27
  -8  -1   3    0.18    0.20
   7   1  -3   12.72    1.56
  -7  -1   3   10.85    1.53
  -7  -1   3   11.50    1.45
   6   1  -3    1.74    0.43
   6   1  -3    1.81    0.42
  -6  -1   3    2.22    0.40
   5   1  -3   17.69    2.27
   5   1  -3   20.02    2.29
  -5  -1   3   16.42    2.25
  -5  -1   3   19.17    2.20
   4   1  -3    1.20    0.30
   4   1  -3    1.21    0.30
  -4  -1   3    1.53    0.30
  -4  -1   3    1.67    0.27
   3   1  -3    1.75    0.33
   3   1  -3    2.22    0.36
   2   1  -3    0.55    0.14
   2   1  -3    0.53    0.16
   2   1  -3    0.46    0.14
   2   1  -3    0.43    0.14
  -2  -1   3    0.66    0.18
  -2  -1   3    0.62    0.15
  -2  -1   3    0.80    0.16
   1   1  -3    0.41    0.12
   1   1  -3    0.34    0.11
   1   1  -3    0.13    0.08
   1   1  -3    0.22    0.08
  -1  -1   3    0.28    0.10
  -1  -1   3    0.10    0.08
  -1  -1   3    0.39    0.13
  -1  -1   3    0.17    0.10
   0   1  -3    4.82    0.70
   0   1  -3    4.86    0.68
   0   1  -3    6.51    0.73
   0   1  -3    5.92    0.73
   0   1  -3    6.75    0.73
   0  -1   3    7.07    0.74
   0  -1   3    6.46    0.73
   0  -1   3    6.31    0.73
   0  -1   3    5.71    0.68
   0  -1   3    4.86    0.70
  -1   1  -3   33.02    3.83
  -1   1  -3   34.11    3.82
  -1   1  -3   32.15    3.82
  -1   1  -3   33.22    3.85
   1  -1   3   35.27    3.86
   1  -1   3   33.25    3.83
   1  -1   3   31.34    3.87
   1  -1   3   28.46    3.84
  -2   1  -3   37.32    4.58
  -2   1  -3   45.66    4.58
  -2   1  -3   37.54    4.56
  -2   1  -3   38.04    4.60
  -2   1  -3   40.57    4.57
  -2   1  -3   39.88    4.56
   2  -1   3   36.10    4.58
   2  -1   3   36.53    4.56
   2  -1   3   39.71    4.61
   2  -1   3   37.63    4.57
  -3   1  -3    3.55    0.46
  -3   1  -3    4.04    0.49
  -3   1  -3    3.84    0.45
  -3   1  -3    3.06    0.48
   3  -1   3    3.73    0.49
   3  -1   3    3.85    0.44
   3  -1   3    3.64    0.45
   3  -1   3    3.21    0.48
   3  -1   3    3.00    0.45
  -4   1  -3   37.66    4.65
   4  -1   3   40.04    4.63
   4  -1   3   41.57    4.65
   4  -1   3   39.99    4.70
   4  -1   3   39.54    4.68
   4  -1   3   37.84    4.64
   5  -1   3   32.10    3.73
   5  -1   3   32.41    3.65
   5  -1   3   30.53    3.64
   5  -1   3   28.56    3.67
   6  -1   3    7.30    0.94
   6  -1   3    7.88    0.97
   7  -1   3    0.10    0.15
   7  -1   3    0.10    0.17
   8  -1   3    2.08    0.38
   9  -1   3    2.87    0.49
  10  -1   3    1.02    0.33
  11  -1   3    2.42    0.51
  12  -1   3    0.30    0.35
  12   0  -3    0.91    0.48
  11   0  -3    0.24    0.38
  10   0  -3    0.36    0.35
   9   0  -3    2.73    0.58
  -8   0   3    6.25    0.98
   7   0  -3    4.76    0.80
  -7   0   3    5.78    0.81
   6   0  -3    6.19    0.83
  -6   0   3    5.38    0.82
   5   0  -3    4.99    0.81
  -5   0   3    7.36    0.86
   4   0  -3   30.43    3.70
   4   0  -3   30.82    3.76
  -4   0   3   30.93    3.69
  -4   0   3   33.96    3.78
   3   0  -3    0.21    0.13
   3   0  -3    0.20    0.10
  -3   0   3    0.18    0.07
  -3   0   3    0.40    0.15
   2   0  -3    3.16    0.39
   2   0  -3    2.88    0.34
   2   0  -3    1.76    0.36
  -2   0   3    2.38    0.38
  -2   0   3    2.41    0.37
  -2   0   3    3.39    0.40
  -2   0   3    3.56    0.38
  -2   0   3    1.83    0.32
   1   0  -3    3.65    0.37
   1   0  -3    2.75    0.33
   1   0  -3    2.18    0.34
  -1   0   3    1.89    0.32
  -1   0   3    2.96    0.36
   0   0  -3    2.10    0.28
   0   0  -3    2.06    0.30
   0   0  -3    2.38    0.30
   0   0   3    2.28    0.28
   0   0   3    1.99    0.30
   0   0   3    2.48    0.31
   0   0   3    1.85    0.29
   0   0   3    2.43    0.29
  -1   0  -3   33.75    3.49
  -1   0  -3   32.87    3.49
  -1   0  -3   28.68    3.50
  -1   0  -3   29.49    3.48
  -1   0  -3   29.64    3.47
   1   0   3   29.43    3.49
   1   0   3   28.84    3.50
   1   0   3   26.58    3.50
   1   0   3   29.79    3.49
   1   0   3   27.10    3.48
  -2   0  -3   33.70    3.56
  -2   0  -3   28.67    3.55
  -2   0  -3   31.88    3.57
  -2   0  -3   31.30    3.55
   2   0   3   28.65    3.55
   2   0   3   28.65    3.56
   2   0   3   30.28    3.55
   2   0   3   27.41    3.56
  -3   0  -3  238.01   27.69
  -3   0  -3  237.91   27.70
   3   0   3  229.84   27.67
   3   0   3  231.91   27.68
   3   0   3  231.08   27.67
   3   0   3  249.74   27.71
   4   0   3   29.58    3.55
   4   0   3   31.51    3.50
   4   0   3   30.38    3.50
   4   0   3   26.61    3.51
   5   0   3    4.50    0.62
   5   0   3    3.77    0.52
   5   0   3    3.16    0.45
   5   0   3    3.67    0.50
   6   0   3    9.43    1.07
   6   0   3    8.01    1.15
   6   0   3    7.79    1.03
   7   0   3    3.49    0.51
   7   0   3    4.23    0.69
   8   0   3    0.85    0.24
   8   0   3    1.12    0.41
   9   0   3    0.61    0.22
   9   0   3    0.21    0.22
  10   0   3    8.60    1.19
  10   0   3    9.35    1.18
  11   0   3    1.54    0.40
  12   0   3    0.89    0.38
  12  -1  -3    0.55    0.44
  11  -1  -3    0.99    0.45
  10  -1  -3    1.31    0.46
   8  -1  -3    7.48    0.95
  -8   1   3    5.07    0.94
   7  -1  -3    2.30    0.45
  -7   1   3    1.53    0.41
   6  -1  -3    8.33    0.99
  -6   1   3    6.06    0.96
  -5   1   3    9.53    1.25
   4  -1  -3    7.60    0.99
  -4   1   3    7.44    1.00
  -4   1   3    8.79    1.05
   3  -1  -3   30.20    3.70
   3  -1  -3   33.17    3.77
   3  -1  -3   28.74    3.76
  -3   1   3   34.47    3.77
  -3   1   3   30.83    3.74
  -3   1   3   32.35    3.79
   2  -1  -3   33.13    3.82
   2  -1  -3   28.07    3.79
   2  -1  -3   37.41    3.87
  -2   1   3   37.61    3.85
  -2   1   3   31.61    3.81
  -2   1   3   33.42    3.86
  -2   1   3   28.06    3.79
   1  -1  -3   27.57    3.35
   1  -1  -3   27.43    3.35
   1  -1  -3   26.83    3.37
  -1   1   3   29.57    3.38
  -1   1   3   30.52    3.36
  -1   1   3   29.66    3.35
  -1   1   3   26.90    3.36
   0  -1  -3   23.23    2.59
   0  -1  -3   22.52    2.59
   0  -1  -3   20.38    2.58
   0   1   3   19.60    2.59
   0   1   3   22.67    2.59
   0   1   3   22.22    2.59
   0   1   3   22.14    2.59
   0   1   3   21.62    2.58
  -1  -1  -3   -0.06    0.03
  -1  -1  -3    0.11    0.09
  -1  -1  -3    0.02    0.07
  -1  -1  -3    0.07    0.05
  -1  -1  -3   -0.07    0.06
   1   1   3    0.02    0.08
   1   1   3    0.08    0.10
   1   1   3    0.08    0.06
   1   1   3    0.06    0.07
   1   1   3   -0.03    0.07
  -2  -1  -3    5.19    0.64
  -2  -1  -3    4.39    0.64
   2   1   3    4.70    0.62
   2   1   3    5.13    0.60
   2   1   3    4.98    0.62
   2   1   3    4.64    0.65
   2   1   3    4.95    0.63
   3   1   3   10.48    1.28
   3   1   3   11.64    1.36
   3   1   3   10.93    1.31
   3   1   3   10.27    1.31
   3   1   3   10.84    1.32
   4   1   3   18.23    2.38
   4   1   3   20.72    2.46
   4   1   3   21.10    2.36
   4   1   3   19.23    2.40
   5   1   3   27.71    3.25
   5   1   3   27.20    3.31
   5   1   3   26.52    3.20
   6   1   3   10.43    1.54
   6   1   3   11.73    1.61
   6   1   3   13.20    1.49
   7   1   3   12.77    1.50
   7   1   3   11.65    1.52
   7   1   3   11.91    1.65
   8   1   3    1.33    0.30
   8   1   3    0.97    0.26
   9   1   3    0.24    0.22
   9   1   3    0.20    0.37
   9   1   3    0.35    0.23
  10   1   3    0.37    0.26
  11   1   3    3.62    0.62
  12  -2  -3    6.07    1.04
  11  -2  -3    0.99    0.45
  10  -2  -3    7.15    1.12
   9  -2  -3    0.44    0.34
   8  -2  -3    0.95    0.34
  -8   2   3    1.57    0.42
   7  -2  -3    5.24    0.72
  -7   2   3    3.60    0.72
  -7   2   3    4.68    0.68
   6  -2  -3    1.65    0.38
  -6   2   3    2.03    0.41
   5  -2  -3   11.00    1.54
   5  -2  -3   11.66    1.49
  -5   2   3   14.13    1.50
  -5   2   3   12.15    1.57
   4  -2  -3    2.69    0.49
  -4   2   3    3.84    0.45
  -4   2   3    3.06    0.53
   3  -2  -3   54.20    6.24
   3  -2  -3   58.31    6.31
   3  -2  -3   50.35    6.28
  -3   2   3   55.81    6.29
  -3   2   3   49.31    6.25
  -3   2   3   50.31    6.23
   2  -2  -3    4.98    0.61
   2  -2  -3    5.06    0.65
   2  -2  -3    4.85    0.62
  -2   2   3    4.84    0.62
  -2   2   3    4.70    0.64
  -2   2   3    4.46    0.60
   1  -2  -3   38.99    4.31
   1  -2  -3   39.14    4.33
   1  -2  -3   34.19    4.31
  -1   2   3   33.38    4.32
  -1   2   3   35.89    4.31
  -1   2   3   37.13    4.31
  -1   2   3   36.97    4.34
   0  -2  -3   24.05    3.19
   0  -2  -3   28.58    3.20
   0  -2  -3   28.27    3.20
   0  -2  -3   26.36    3.21
   0  -2  -3   26.75    3.19
   0   2   3   26.13    3.22
   0   2   3   28.48    3.20
   0   2   3   27.52    3.19
   0   2   3   25.70    3.19
  -1  -2  -3    6.35    0.86
   1   2   3    7.20    0.88
   1   2   3    7.52    0.88
   1   2   3    6.59    0.87
   1   2   3    8.28    0.93
  -2  -2  -3    0.26    0.09
   2   2   3    0.42    0.13
   2   2   3    0.15    0.16
   2   2   3    0.22    0.11
   2   2   3    0.08    0.10
   3   2   3   38.76    4.23
   3   2   3   34.93    4.23
   3   2   3   35.27    4.22
   3   2   3   32.46    4.27
   4   2   3    3.73    0.57
   4   2   3    3.87    0.65
   4   2   3    4.07    0.54
   5   2   3   21.46    2.66
   5   2   3   21.25    2.58
   5   2   3   20.89    2.54
   6   2   3   48.73    6.17
   6   2   3   48.14    6.08
   6   2   3   54.53    6.04
   7   2   3    1.38    0.50
   7   2   3    1.90    0.35
   8   2   3   11.55    1.44
   8   2   3   11.26    1.47
   8   2   3   10.63    1.70
   9   2   3    1.04    0.55
   9   2   3    1.42    0.36
   9   2   3    0.63    0.31
  10   2   3    0.10    0.26
  10   2   3    0.89    0.56
  11   2   3    1.01    0.36
  13  -3  -3    3.81    0.85
  12  -3  -3    2.71    0.70
  11  -3  -3    2.77    0.65
  10  -3  -3    3.48    0.71
   9  -3  -3    2.22    0.51
  -9   3   3    2.20    0.41
  -8   3   3    1.56    0.42
   7  -3  -3    1.53    0.41
  -7   3   3    2.19    0.33
  -7   3   3    1.50    0.42
   6  -3  -3   12.36    1.52
   6  -3  -3   11.99    1.60
  -6   3   3   13.03    1.51
  -6   3   3   12.15    1.64
   5  -3  -3   16.69    2.07
   5  -3  -3   17.27    2.13
   5  -3  -3   17.03    2.15
  -5   3   3   17.79    2.05
   4  -3  -3   26.39    3.04
   4  -3  -3   23.93    3.05
   4  -3  -3   27.17    2.98
  -4   3   3   24.47    2.99
  -4   3   3   23.36    2.95
   3  -3  -3    5.83    0.65
   3  -3  -3    4.77    0.70
  -3   3   3    4.95    0.63
  -3   3   3    5.16    0.70
  -3   3   3    4.61    0.66
   2  -3  -3   53.54    5.93
   2  -3  -3   48.68    5.97
  -2   3   3   50.38    5.94
  -2   3   3   48.07    5.96
  -2   3   3   49.55    5.98
  -2   3   3   51.51    5.93
   1  -3  -3    2.01    0.31
   1  -3  -3    2.09    0.34
  -1   3   3    2.07    0.35
  -1   3   3    2.16    0.32
  -1   3   3    2.02    0.34
  -1   3   3    2.11    0.29
   0  -3  -3  238.88   26.69
   0   3   3  253.24   26.72
   0   3   3  195.64   26.72
   0   3   3  218.23   26.67
   0   3   3  232.91   26.69
  -1  -3  -3   11.16    1.38
   1   3   3   11.95    1.38
   1   3   3   10.12    1.43
   1   3   3   11.92    1.40
   1   3   3   10.76    1.38
  -2  -3  -3   53.68    6.35
   2   3   3   55.86    6.43
   2   3   3   49.81    6.36
   2   3   3   56.19    6.38
   3   3   3    0.30    0.18
   3   3   3    0.32    0.25
   3   3   3    0.72    0.22
   4   3   3    6.30    0.85
   4   3   3    6.39    0.86
   5   3   3   22.40    2.64
   5   3   3   20.94    2.62
   6   3   3    0.83    0.33
   6   3   3    1.32    0.45
   6   3   3    0.73    0.28
   7   3   3   11.85    1.52
   7   3   3   11.62    1.77
   8   3   3    8.18    1.09
   8   3   3    7.02    1.30
   9   3   3    6.94    1.05
   9   3   3    6.52    1.26
  10   3   3    1.41    0.44
  10   3   3    1.42    0.70
  13  -4  -3    1.31    0.55
  12  -4  -3    1.58    0.59
  11  -4  -3    2.59    0.64
  10  -4  -3    2.54    0.62
   9  -4  -3   23.81    2.67
  -9   4   3   18.00    2.67
   8  -4  -3    0.72    0.35
  -8   4   3    0.69    0.15
  -8   4   3    0.89    0.17
   7  -4  -3   11.34    1.42
   7  -4  -3    9.30    1.28
  -7   4   3   11.15    1.26
   6  -4  -3    3.80    0.52
   6  -4  -3    3.93    0.61
   6  -4  -3    3.48    0.56
  -6   4   3    3.07    0.43
  -6   4   3    4.43    0.56
   5  -4  -3    3.07    0.62
   5  -4  -3    4.61    0.67
  -5   4   3    5.19    0.61
   4  -4  -3   16.55    1.88
   4  -4  -3   13.41    1.94
  -4   4   3   15.01    1.86
  -4   4   3   18.14    1.92
   3  -4  -3    1.69    0.27
   3  -4  -3    1.18    0.32
  -3   4   3    2.05    0.26
  -3   4   3    1.84    0.30
  -3   4   3    2.07    0.35
   2  -4  -3   12.26    1.41
   2  -4  -3   11.72    1.46
  -2   4   3   12.01    1.40
  -2   4   3   10.72    1.46
  -2   4   3   10.93    1.41
  -2   4   3   11.45    1.45
   1  -4  -3   27.36    3.32
  -1   4   3   26.43    3.34
  -1   4   3   26.93    3.34
  -1   4   3   29.04    3.29
  -1   4   3   28.40    3.30
   0  -4  -3   34.86    4.23
   0   4   3   36.83    4.21
   0   4   3   36.34    4.20
   0   4   3   30.10    4.26
   0   4   3   39.01    4.26
  -1  -4  -3   13.08    1.61
   1   4   3   12.80    1.59
   1   4   3   14.21    1.64
   1   4   3   11.09    1.65
   1   4   3   13.63    1.60
  -2  -4  -3    8.49    1.05
   2   4   3    8.69    1.15
   2   4   3    8.94    1.09
   2   4   3    6.84    1.04
  -3  -4  -3   13.80    1.75
   3   4   3   15.55    1.76
   3   4   3   12.43    1.71
   3   4   3   13.50    1.82
   4   4   3    9.14    1.19
   4   4   3    9.67    1.18
   4   4   3    7.76    1.32
   5   4   3    1.92    0.59
   5   4   3    2.59    0.49
   5   4   3    2.70    0.50
   6   4   3    7.36    0.99
   6   4   3    6.07    0.93
   7   4   3    0.47    0.44
   8   4   3   18.07    2.53
   9   4   3    9.75    1.42
   9   4   3   10.23    1.73
  10   4   3    2.14    0.58
  10   4   3    1.49    0.78
  13  -5  -3   -0.15    0.47
  12  -5  -3    0.69    0.48
  11  -5  -3    1.27    0.52
  10  -5  -3   10.10    1.43
   9  -5  -3    1.00    0.43
   8  -5  -3   15.46    1.92
   8  -5  -3   15.49    2.03
  -8   5   3   16.26    1.96
   7  -5  -3    1.43    0.39
   7  -5  -3    1.25    0.30
   7  -5  -3    1.30    0.32
  -7   5   3    1.01    0.29
   6  -5  -3   13.09    1.81
   6  -5  -3   14.43    1.87
   6  -5  -3   15.63    1.87
  -6   5   3   15.28    1.80
   5  -5  -3    2.57    0.51
   5  -5  -3    3.01    0.41
   5  -5  -3    3.20    0.57
  -5   5   3    2.71    0.36
  -5   5   3    3.21    0.47
   4  -5  -3   15.89    1.89
   4  -5  -3   16.53    1.98
  -4   5   3   17.55    1.92
  -4   5   3   14.26    1.87
   3  -5  -3   16.33    1.83
  -3   5   3   14.36    1.80
  -3   5   3   13.19    1.72
  -3   5   3   14.74    1.76
   2  -5  -3    2.11    0.42
  -2   5   3    2.49    0.47
  -2   5   3    2.60    0.45
  -2   5   3    2.57    0.36
  -2   5   3    2.53    0.39
   1  -5  -3   38.42    4.52
  -1   5   3   38.82    4.48
  -1   5   3   34.91    4.54
  -1   5   3   41.68    4.57
  -1   5   3   35.16    4.49
   0  -5  -3    2.69    0.44
   0   5   3    2.40    0.49
   0   5   3    2.42    0.47
   0   5   3    2.52    0.41
  -1  -5  -3   27.54    3.34
   1   5   3   29.02    3.32
   1   5   3   27.96    3.38
   1   5   3   25.93    3.40
  -2  -5  -3   18.94    2.40
   2   5   3   18.49    2.50
   2   5   3   20.23    2.40
   2   5   3   20.92    2.45
  -3  -5  -3   41.60    4.48
   3   5   3   32.06    4.54
   3   5   3   38.63    4.48
   3   5   3   34.53    4.43
   4   5   3    2.06    0.59
   4   5   3    2.42    0.48
   4   5   3    2.85    0.52
   5   5   3    3.81    0.83
   5   5   3    3.95    0.68
   5   5   3    3.63    0.66
   6   5   3    0.54    0.35
   6   5   3    0.02    0.43
   7   5   3    4.78    1.03
   8   5   3    6.98    1.35
   9   5   3    1.40    0.76
  13  -6  -3    2.31    0.69
 -13   6   3    1.74    0.56
  12  -6  -3   -0.08    0.43
 -12   6   3    0.41    0.38
  11  -6  -3    0.64    0.45
 -11   6   3    1.44    0.42
  10  -6  -3    0.15    0.40
 -10   6   3    0.29    0.28
   9  -6  -3    7.38    1.16
  -9   6   3    7.36    1.05
   8  -6  -3    6.23    0.86
   8  -6  -3    5.36    0.76
   8  -6  -3    7.19    0.95
   8  -6  -3    5.27    0.77
  -8   6   3    6.73    0.83
   7  -6  -3    7.24    1.03
   7  -6  -3    8.46    1.09
   7  -6  -3    5.52    1.00
  -7   6   3    8.58    0.98
   6  -6  -3    4.31    0.63
   6  -6  -3    5.09    0.83
   6  -6  -3    4.78    0.79
   6  -6  -3    6.58    0.83
  -6   6   3    5.54    0.70
   5  -6  -3    3.63    0.62
   5  -6  -3    3.06    0.46
  -5   6   3    3.50    0.51
   4  -6  -3    3.39    0.61
  -4   6   3    3.34    0.51
  -4   6   3    3.53    0.57
   3  -6  -3   21.78    2.73
  -3   6   3   20.79    2.66
  -3   6   3   24.30    2.74
   2  -6  -3    0.69    0.26
  -2   6   3    0.85    0.23
  -2   6   3    0.91    0.31
  -2   6   3    0.74    0.29
   1  -6  -3   16.05    1.81
  -1   6   3   15.06    1.75
  -1   6   3   13.51    1.83
  -1   6   3   11.91    1.81
   0  -6  -3    6.38    0.94
   0   6   3    6.44    1.04
   0   6   3    8.10    0.92
   0   6   3    6.70    0.99
  -1  -6  -3    4.65    0.65
   1   6   3    3.64    0.72
   1   6   3    3.89    0.70
   1   6   3    4.47    0.63
  -2  -6  -3   39.23    4.26
   2   6   3   35.49    4.30
   2   6   3   29.53    4.34
   2   6   3   35.30    4.23
   3   6   3   -0.04    0.24
   3   6   3    0.48    0.39
   3   6   3    0.11    0.26
   4   6   3   15.46    1.98
   4   6   3   13.02    1.78
   5   6   3    0.62    0.47
   5   6   3    0.32    0.32
   6   6   3    9.10    1.36
   6   6   3   10.29    1.61
   7   6   3    1.45    0.70
   8   6   3    0.05    0.60
  12  -7  -3    4.52    0.94
 -12   7   3    3.98    0.75
  11  -7  -3    0.47    0.50
 -11   7   3   -0.20    0.28
  10  -7  -3    0.73    0.46
 -10   7   3    0.89    0.33
   9  -7  -3    2.38    0.56
   9  -7  -3    1.95    0.60
  -9   7   3    3.33    0.51
   8  -7  -3    7.30    1.17
   8  -7  -3    6.52    1.06
   8  -7  -3    9.91    1.22
  -8   7   3    9.83    1.08
   7  -7  -3   11.57    1.65
   7  -7  -3   11.89    1.67
  -7   7   3   13.70    1.57
   6  -7  -3    6.14    0.98
   6  -7  -3    4.79    0.70
   6  -7  -3    6.43    0.93
   6  -7  -3    5.60    0.92
  -6   7   3    5.90    0.76
  -6   7   3    5.49    0.85
   5  -7  -3   31.40    4.00
  -5   7   3   32.77    3.99
  -5   7   3   33.98    3.92
   4  -7  -3    0.36    0.29
  -4   7   3    0.32    0.26
  -4   7   3    0.37    0.22
   3  -7  -3    5.77    0.78
  -3   7   3    4.63    0.80
  -3   7   3    4.38    0.70
   2  -7  -3    7.97    1.05
  -2   7   3    6.05    1.07
  -2   7   3    8.12    0.98
   1  -7  -3    0.14    0.24
  -1   7   3   -0.06    0.25
  -1   7   3    0.02    0.21
  -1   7   3    0.17    0.27
   0  -7  -3   10.50    1.45
   0   7   3   10.46    1.51
   0   7   3   11.52    1.53
   0   7   3   12.05    1.42
  -1  -7  -3    3.01    0.57
   1   7   3    2.66    0.61
   1   7   3    2.91    0.64
   1   7   3    4.18    0.56
   2   7   3    0.69    0.44
   2   7   3    0.73    0.29
   3   7   3    4.93    0.72
   3   7   3    3.73    0.84
   4   7   3    4.48    1.00
   4   7   3    5.40    0.82
   5   7   3   11.74    1.97
   5   7   3   13.95    1.74
   6   7   3    6.94    1.35
   6   7   3    6.87    1.08
   7   7   3    0.83    0.69
  12  -8  -3    0.53    0.59
  11  -8  -3    6.47    1.18
 -11   8   3    6.88    1.01
  10  -8  -3    4.80    0.99
 -10   8   3    5.54    0.83
   9  -8  -3    0.86    0.52
   9  -8  -3    1.39    0.48
   9  -8  -3    0.74    0.27
  -9   8   3    2.27    0.39
   8  -8  -3    0.84    0.49
   8  -8  -3    0.63    0.34
   8  -8  -3    0.71    0.43
  -8   8   3    0.77    0.29
   7  -8  -3    1.28    0.50
   7  -8  -3    1.26    0.46
  -7   8   3    1.17    0.39
  -7   8   3    1.67    0.36
   6  -8  -3   19.16    2.20
   6  -8  -3   13.98    2.20
  -6   8   3   15.75    2.06
  -6   8   3   18.34    2.17
   5  -8  -3   12.74    1.65
  -5   8   3   11.89    1.62
  -5   8   3   11.99    1.53
   4  -8  -3    5.52    0.88
  -4   8   3    4.95    0.87
  -4   8   3    5.26    0.76
   3  -8  -3    2.47    0.53
  -3   8   3    1.20    0.44
  -3   8   3    2.19    0.40
   2  -8  -3    4.82    0.75
  -2   8   3    3.26    0.71
  -2   8   3    4.11    0.63
   1  -8  -3    0.86    0.35
  -1   8   3    0.94    0.29
  -1   8   3    0.78    0.40
   0   8   3    2.18    0.44
   0   8   3    2.11    0.57
   1   8   3    4.98    0.78
   1   8   3    5.63    0.99
   2   8   3    2.29    0.48
   3   8   3    4.82    0.76
   3   8   3    3.96    0.94
   4   8   3    4.50    0.78
   5   8   3    7.59    1.42
   5   8   3    7.12    1.13
   6   8   3    1.68    0.56
   6   8   3    1.49    0.77
  12  -9  -3    4.55    1.01
  11  -9  -3    3.19    0.84
  10  -9  -3    1.05    0.59
   9  -9  -3    6.27    0.97
   9  -9  -3    3.37    0.80
   9  -9  -3    2.97    0.66
  -9   9   3    4.24    0.66
  -9   9   3    5.61    0.84
   8  -9  -3    1.07    0.54
   8  -9  -3    1.40    0.49
   8  -9  -3    2.74    0.65
  -8   9   3    1.98    0.53
  -8   9   3    2.72    0.46
   7  -9  -3    0.02    0.38
   7  -9  -3    0.04    0.37
  -7   9   3    0.18    0.32
  -7   9   3    0.14    0.28
   6  -9  -3    0.16    0.44
   6  -9  -3    0.37    0.40
  -6   9   3    0.18    0.32
  -6   9   3    0.12    0.25
   5  -9  -3    1.42    0.49
  -5   9   3    1.69    0.41
  -5   9   3    2.49    0.56
   4  -9  -3    1.41    0.47
  -4   9   3    0.57    0.39
  -4   9   3    1.05    0.33
   3  -9  -3   23.30    2.46
  -3   9   3   14.17    2.37
  -3   9   3   19.41    2.30
   2  -9  -3   14.35    2.00
  -2   9   3    9.15    1.50
  -2   9   3   10.12    1.33
  -1   9   3    0.43    0.41
  -1   9   3    1.37    0.35
   0   9   3    0.33    0.30
   0   9   3    0.39    0.41
   1   9   3    1.89    0.48
   1   9   3    2.55    0.68
   2   9   3    0.71    0.51
   2   9   3    0.13    0.30
   3   9   3    2.72    0.60
   3   9   3    2.66    0.78
   4   9   3    1.15    0.71
   4   9   3    2.50    0.57
   5   9   3    0.45    0.45
   5   9   3    0.27    0.59
  11 -10  -3    4.49    0.93
 -11  10   3    3.40    0.80
  10 -10  -3    3.44    0.84
 -10  10   3    2.75    0.69
   9 -10  -3    0.09    0.48
   9 -10  -3   -0.04    0.46
   9 -10  -3   -0.11    0.32
  -9  10   3    0.11    0.37
   8 -10  -3    4.78    1.03
   8 -10  -3    8.54    1.23
  -8  10   3    6.95    1.10
  -8  10   3    7.60    0.99
   7 -10  -3    7.49    1.13
   7 -10  -3    4.07    1.02
  -7  10   3    6.53    1.06
  -7  10   3    6.61    0.92
   6 -10  -3    0.59    0.55
   6 -10  -3    1.58    0.55
  -6  10   3    1.01    0.47
  -6  10   3    1.42    0.39
   5 -10  -3    0.27    0.43
  -5  10   3    0.09    0.28
  -5  10   3   -0.07    0.36
   4 -10  -3    9.09    1.46
  -4  10   3    8.55    1.17
  -4  10   3    8.90    1.37
  -3  10   3   10.50    1.41
  -3  10   3   11.74    1.59
  -2  10   3    0.08    0.30
  -2  10   3    0.84    0.46
  -1  10   3    3.22    0.77
  -1  10   3    3.38    0.60
   0  10   3    1.48    0.56
   1  10   3    1.49    0.46
   1  10   3    1.70    0.67
   2  10   3    1.30    0.67
   2  10   3    1.43    0.47
   3  10   3    1.51    0.72
   3  10   3    2.16    0.58
   4  10   3    1.24    0.74
   4  10   3    1.61    0.57
  10 -11  -3    0.50    0.33
  10 -11  -3    1.25    0.68
 -10  11   3    0.53    0.48
   9 -11  -3    3.57    0.98
   9 -11  -3    6.59    1.09
   9 -11  -3    3.29    0.83
  -9  11   3    7.36    1.03
   8 -11  -3    1.94    0.68
   8 -11  -3    0.59    0.56
   8 -11  -3    0.76    0.48
  -8  11   3    2.15    0.60
   7 -11  -3    0.16    0.50
   7 -11  -3    0.23    0.40
   7 -11  -3    0.67    0.56
  -7  11   3    0.93    0.50
  -7  11   3    0.49    0.55
   6 -11  -3    3.10    0.94
  -6  11   3    4.73    0.74
  -6  11   3    4.96    0.94
   5 -11  -3    0.64    0.58
  -5  11   3    0.81    0.38
  -5  11   3    1.01    0.51
  -4  11   3    0.48    0.34
  -4  11   3    0.24    0.41
  -3  11   3    1.28    0.42
  -3  11   3    1.77    0.61
  -2  11   3    4.86    0.73
  -2  11   3    3.36    0.86
  -1  11   3    2.54    0.53
  -1  11   3    2.32    0.69
   0  11   3    3.79    0.68
   0  11   3    3.03    0.82
   1  11   3    0.10    0.38
   1  11   3    0.10    0.51
   2  11   3    0.58    0.45
   2  11   3    0.22    0.59
   9 -12  -3    0.55    0.48
   9 -12  -3    0.72    0.61
  -9  12   3    2.02    0.66
   8 -12  -3    2.48    0.84
   8 -12  -3    2.88    0.76
  -8  12   3    4.54    0.91
   7 -12  -3    1.41    0.72
   7 -12  -3    1.33    0.59
  -7  12   3    2.16    0.67
   6 -12  -3    0.49    0.59
  -6  12   3    0.03    0.47
   5 -12  -3    3.51    1.09
  -5  12   3    6.92    0.90
  -5  12   3    6.31    1.11
  -4  12   3    3.50    0.87
  -4  12   3    3.83    0.67
  -3  12   3    0.29    0.39
  -3  12   3   -0.07    0.49
  -2  12   3    0.70    0.55
  -2  12   3    0.00    0.35
  -1  12   3    0.71    0.56
  -1  12   3    0.88    0.42
   0  12   3    1.34    0.69
   0  12   3    1.48    0.51
   6 -13  -3    3.38    0.88
  -6  13   3    4.83    0.99
   5 -13  -3    0.12    0.48
   5 -13  -3    0.19    0.67
  -5  13   3   -0.09    0.53
   4 -13  -3   -0.06    0.58
  -4  13   3    0.42    0.56
  -2  13  -4    0.43    0.55
   2 -13   4    0.65    0.79
   2 -13   4    0.25    0.56
  -3  13  -4    2.77    0.70
   3 -13   4    1.22    0.85
   3 -13   4    0.72    0.63
  -4  13  -4    3.11    0.72
   4 -13   4    1.37    0.72
   4 -13   4    2.17    1.03
  -5  13  -4    0.48    0.50
   5 -13   4    0.05    0.78
   5 -13   4    0.03    0.55
  -6  13  -4    4.49    0.83
   6 -13   4    2.11    0.85
   6 -13   4    2.22    1.04
   7 -13   4    0.13    0.74
   1  12  -4    0.14    0.52
  -1 -12   4   -0.56    0.58
  -1 -12   4    0.65    0.56
   0  12  -4    0.29    0.54
   0 -12   4   -0.04    0.50
   0 -12   4   -0.63    0.54
  -1  12  -4    0.67    0.51
   1 -12   4    0.11    0.63
   1 -12   4    0.76    0.55
  -2  12  -4    0.07    0.42
   2 -12   4   -0.63    0.54
   2 -12   4    0.61    0.55
  -3  12  -4   -0.34    0.39
   3 -12   4   -0.34    0.61
   3 -12   4   -0.42    0.45
  -4  12  -4    1.13    0.50
   4 -12   4    0.66    0.57
   4 -12   4    0.75    0.75
  -5  12  -4    4.17    0.79
   5 -12   4    2.07    0.78
   5 -12   4    2.44    1.04
   5 -12   4    6.11    1.02
  -6  12  -4   -0.33    0.38
   6 -12   4   -0.08    0.58
   6 -12   4   -0.50    0.63
   6 -12   4   -0.27    0.49
  -7  12  -4    5.05    0.88
   7 -12   4    5.52    1.04
   7 -12   4    3.35    0.87
   7 -12   4    2.65    1.05
  -8  12  -4    3.04    0.69
   8 -12   4    2.40    0.79
   8 -12   4    0.82    0.79
  -9  12  -4   -0.15    0.41
   9 -12   4    0.08    0.63
   9 -12   4    0.39    0.66
   3  11  -4   -0.05    0.54
  -3 -11   4   -0.02    0.64
   2  11  -4    0.48    0.56
  -2 -11   4   -0.01    0.60
  -2 -11   4    0.54    0.58
   1  11  -4   -0.15    0.48
  -1 -11   4    0.08    0.50
  -1 -11   4    0.22    0.57
   0  11  -4    0.18    0.45
   0 -11   4   -0.02    0.47
   0 -11   4    0.26    0.57
  -1  11  -4   -0.05    0.40
   1 -11   4   -0.34    0.53
   1 -11   4   -0.14    0.43
  -2  11  -4    0.10    0.39
   2 -11   4    0.37    0.47
   2 -11   4    0.24    0.59
  -3  11  -4    0.43    0.39
   3 -11   4   -0.45    0.48
   3 -11   4    0.05    0.56
   3 -11   4    0.03    0.43
  -4  11  -4   -0.07    0.35
   4 -11   4   -0.16    0.61
   4 -11   4   -0.10    0.43
   4 -11   4    0.12    0.53
  -5  11  -4    1.31    0.46
   5 -11   4    0.94    0.74
   5 -11   4    0.65    0.55
   5 -11   4    2.05    0.68
  -6  11  -4    1.20    0.46
   6 -11   4    0.78    0.55
   6 -11   4    0.37    0.56
   6 -11   4    0.44    0.66
  -7  11  -4    3.24    0.65
   7 -11   4    3.34    0.78
   7 -11   4    1.63    0.57
   7 -11   4    0.98    0.75
  -8  11  -4    0.66    0.43
   8 -11   4    0.46    0.60
   8 -11   4    0.67    0.65
  -9  11  -4   10.08    1.41
   9 -11   4    9.50    1.60
 -10  11  -4    0.10    0.39
  10 -11   4   -0.18    0.61
  10 -11   4    0.01    0.57
   4  10  -4    0.79    0.62
  -4 -10   4   -0.27    0.57
   3  10  -4   -0.04    0.50
  -3 -10   4    0.53    0.56
  -3 -10   4    0.05    0.51
   2  10  -4    0.12    0.50
  -2 -10   4    0.44    0.47
  -2 -10   4    0.29    0.54
   1  10  -4    0.15    0.42
  -1 -10   4    0.33    0.52
  -1 -10   4    0.61    0.50
   0  10  -4   -0.12    0.40
   0 -10   4    0.17    0.43
   0 -10   4   -0.55    0.43
  -1  10  -4    0.15    0.36
   1 -10   4    0.17    0.49
   1 -10   4    0.22    0.44
  -2  10  -4    1.04    0.43
   2 -10   4    0.44    0.58
   2 -10   4    1.14    0.55
   2 -10   4    0.66    0.50
  -3  10  -4    3.01    0.58
   3 -10   4    1.42    0.57
   3 -10   4    2.96    0.71
   3 -10   4    1.11    0.69
  -4  10  -4    3.52    0.64
   4 -10   4    2.39    0.85
   4 -10   4    2.09    0.66
   4 -10   4    3.99    0.80
  -5  10  -4    2.38    0.53
   5 -10   4    2.13    0.63
   5 -10   4    1.96    0.80
   5 -10   4    3.23    0.71
   5 -10   4    1.48    0.51
  -6  10  -4    0.34    0.33
   6 -10   4    0.45    0.49
   6 -10   4    0.01    0.55
   6 -10   4   -0.17    0.36
  -7  10  -4    2.14    0.52
   7 -10   4    1.83    0.77
   7 -10   4    3.10    0.73
   7 -10   4    1.71    0.44
  -8  10  -4    3.51    0.60
   8 -10   4    1.05    0.68
   8 -10   4    2.73    0.74
  -9  10  -4    0.16    0.33
   9 -10   4    0.78    0.54
   9 -10   4   -0.04    0.52
 -10  10  -4    4.38    0.79
  10 -10   4    2.95    0.88
  10 -10   4    4.63    0.91
  11 -10   4    1.88    0.69
   6   9  -4    0.25    0.67
  -6  -9   4    0.69    0.68
   5   9  -4    6.98    1.33
  -5  -9   4    5.88    1.24
   4   9  -4   -0.31    0.50
  -4  -9   4    0.44    0.58
   3   9  -4    1.01    0.57
  -3  -9   4    1.21    0.64
  -3  -9   4    2.33    0.65
   2   9  -4    0.89    0.49
  -2  -9   4    0.70    0.55
  -2  -9   4    0.50    0.44
   1   9  -4    0.79    0.44
  -1  -9   4    0.82    0.46
  -1  -9   4    0.48    0.49
   0   9  -4    1.22    0.47
   0  -9   4    1.73    0.54
   0  -9   4    1.58    0.50
   0  -9   4    1.67    0.62
  -1   9  -4    0.61    0.36
   1  -9   4    0.48    0.42
   1  -9   4    0.45    0.48
   1  -9   4    0.73    0.44
  -2   9  -4    1.22    0.39
   2  -9   4    0.67    0.53
   2  -9   4    0.89    0.47
   2  -9   4    0.56    0.43
  -3   9  -4   -0.04    0.27
   3  -9   4    0.39    0.39
   3  -9   4    0.32    0.38
   3  -9   4    0.00    0.45
  -4   9  -4    2.18    0.47
   4  -9   4    1.48    0.70
   4  -9   4    2.30    0.59
   4  -9   4    1.46    0.54
  -5   9  -4    3.43    0.60
   5  -9   4    2.48    0.66
   5  -9   4    2.51    0.55
   5  -9   4    2.67    0.84
   5  -9   4    3.10    0.69
  -6   9  -4   -0.06    0.25
   6  -9   4    0.30    0.24
   6  -9   4    0.63    0.46
   6  -9   4    0.62    0.56
   6  -9   4    0.07    0.32
  -7   9  -4    0.58    0.31
   7  -9   4    0.55    0.49
   7  -9   4    0.01    0.47
  -8   9  -4    3.00    0.55
   8  -9   4    2.78    0.68
   8  -9   4    1.27    0.65
   9  -9   4    2.45    0.75
   9  -9   4    3.29    0.75
  10  -9   4    0.70    0.51
  10  -9   4    0.49    0.50
  11  -9   4    2.56    0.72
   7   8  -4    1.45    0.77
  -7  -8   4    1.29    0.87
   6   8  -4    0.67    0.64
  -6  -8   4    0.37    0.56
   5   8  -4   -0.11    0.52
  -5  -8   4    0.96    0.60
   4   8  -4    9.65    1.38
  -4  -8   4    7.46    1.27
  -4  -8   4    6.22    1.27
   3   8  -4    2.82    0.71
  -3  -8   4    2.86    0.70
  -3  -8   4    2.64    0.75
   2   8  -4    4.69    0.80
  -2  -8   4    3.15    0.81
  -2  -8   4    3.24    0.73
   1   8  -4    0.90    0.42
  -1  -8   4    1.41    0.56
  -1  -8   4    1.18    0.46
  -1  -8   4    1.27    0.45
   0   8  -4    0.43    0.33
   0  -8   4   -0.26    0.36
   0  -8   4    0.07    0.32
   0  -8   4    0.15    0.33
  -1   8  -4    0.58    0.32
   1  -8   4    0.91    0.46
   1  -8   4    1.41    0.43
   1  -8   4    2.02    0.49
  -2   8  -4    0.19    0.26
   2  -8   4    0.61    0.45
   2  -8   4    0.48    0.38
   2  -8   4    0.42    0.34
  -3   8  -4    0.38    0.26
   3  -8   4   -0.32    0.38
   3  -8   4    0.33    0.35
   3  -8   4    0.51    0.35
   3  -8   4    0.79    0.26
  -4   8  -4   -0.05    0.21
   4  -8   4   -0.07    0.41
   4  -8   4    1.44    0.44
   4  -8   4   -0.03    0.15
   4  -8   4    0.75    0.36
   4  -8   4    0.26    0.28
  -5   8  -4   -0.03    0.21
   5  -8   4   -0.06    0.20
   5  -8   4   -0.22    0.28
   5  -8   4    0.06    0.37
   5  -8   4   -0.26    0.40
  -6   8  -4    1.44    0.35
   6  -8   4    1.12    0.56
   6  -8   4    0.58    0.44
   6  -8   4    1.21    0.32
   6  -8   4    1.43    0.31
   6  -8   4    1.94    0.33
  -7   8  -4    2.59    0.52
   7  -8   4    3.54    0.69
   7  -8   4    2.75    0.74
   8  -8   4    1.00    0.47
   8  -8   4    0.81    0.47
   9  -8   4    2.39    0.62
   9  -8   4    3.07    0.70
  10  -8   4    1.83    0.60
  10  -8   4    2.21    0.58
  11  -8   4    1.88    0.57
  12  -8   4    0.20    0.46
   8   7  -4    1.58    0.78
   7   7  -4    0.71    0.68
  -7  -7   4    0.76    0.61
   6   7  -4    0.01    0.52
  -6  -7   4    0.11    0.48
   5   7  -4    4.29    0.89
  -5  -7   4    2.56    0.76
   4   7  -4    2.52    0.68
  -4  -7   4    1.38    0.54
  -4  -7   4    2.05    0.63
   3   7  -4    2.93    0.67
  -3  -7   4    2.83    0.65
  -3  -7   4    2.27    0.65
   2   7  -4    8.32    1.27
  -2  -7   4    7.95    1.21
  -2  -7   4    6.94    1.28
  -2  -7   4    9.62    1.21
   1   7  -4    0.77    0.36
  -1  -7   4    0.81    0.36
  -1  -7   4    0.37    0.36
  -1  -7   4    0.16    0.32
   0   7  -4    9.23    1.45
   0  -7   4    9.78    1.56
   0  -7   4   13.99    1.57
   0  -7   4   12.00    1.51
  -1   7  -4    2.41    0.51
   1  -7   4    3.13    0.61
   1  -7   4    3.23    0.60
   1  -7   4    2.50    0.65
  -2   7  -4    0.80    0.28
   2  -7   4    0.96    0.36
   2  -7   4    0.88    0.44
   2  -7   4    1.22    0.37
  -3   7  -4    4.44    0.69
   3  -7   4    4.66    0.59
   3  -7   4    4.40    0.77
   3  -7   4    3.82    0.85
   3  -7   4    4.96    0.78
  -4   7  -4    0.61    0.26
   4  -7   4    0.96    0.29
   4  -7   4    0.69    0.44
   4  -7   4    1.70    0.44
   4  -7   4    1.34    0.38
  -5   7  -4    2.92    0.46
   5  -7   4    2.72    0.46
   5  -7   4    2.24    0.62
   5  -7   4    2.25    0.55
   5  -7   4    2.44    0.48
   6  -7   4    0.85    0.46
   6  -7   4    1.08    0.24
   6  -7   4    1.39    0.43
   7  -7   4    0.04    0.33
   7  -7   4    0.28    0.31
   8  -7   4    1.28    0.41
   8  -7   4    0.57    0.40
   9  -7   4    0.24    0.34
   9  -7   4    0.12    0.36
  10  -7   4    0.56    0.39
  10  -7   4    0.30    0.41
  11  -7   4    2.87    0.64
  12  -7   4    0.72    0.45
   8   6  -4   21.24    2.76
   8   6  -4   18.11    2.69
   7   6  -4    3.34    0.83
  -7  -6   4    2.33    0.73
   6   6  -4    6.39    1.12
  -6  -6   4    4.37    0.95
   5   6  -4    1.03    0.53
  -5  -6   4    1.73    0.54
  -5  -6   4    1.02    0.51
   4   6  -4    0.15    0.37
  -4  -6   4    0.64    0.38
  -4  -6   4    0.16    0.39
   3   6  -4   13.57    1.41
   3   6  -4    8.72    1.36
  -3  -6   4    9.57    1.34
  -3  -6   4   10.21    1.38
  -3  -6   4    6.98    1.39
   2   6  -4    2.12    0.46
   2   6  -4    2.26    0.49
  -2  -6   4    1.26    0.41
  -2  -6   4    1.80    0.46
  -2  -6   4    1.50    0.50
   1   6  -4   24.40    3.05
  -1  -6   4   20.95    3.09
  -1  -6   4   26.61    3.07
  -1  -6   4   26.40    3.09
   0   6  -4    3.41    0.68
   0  -6   4    5.74    0.77
   0  -6   4    5.05    0.76
   0  -6   4    4.55    0.83
  -1   6  -4    5.76    0.96
   1  -6   4    6.29    1.11
   1  -6   4    9.36    1.08
   1  -6   4    8.40    1.05
   2  -6   4    4.46    0.71
   2  -6   4    4.27    0.56
   2  -6   4    4.76    0.73
   2  -6   4    3.29    0.75
  -3   6  -4    3.96    0.55
   3  -6   4    3.89    0.63
   3  -6   4    3.87    0.64
   3  -6   4    3.72    0.47
   3  -6   4    3.23    0.73
   3  -6   4    3.55    0.64
  -4   6  -4    2.55    0.43
   4  -6   4    3.16    0.51
   4  -6   4    2.90    0.47
   4  -6   4    2.39    0.52
   4  -6   4    2.03    0.57
   5  -6   4    1.78    0.32
   5  -6   4    1.73    0.43
   5  -6   4    1.53    0.49
   6  -6   4    1.66    0.39
   6  -6   4    0.41    0.34
  -7   6  -4    5.26    0.66
   7  -6   4    5.51    0.81
   7  -6   4    5.46    0.91
  -8   6  -4    0.09    0.13
   8  -6   4    0.24    0.32
   8  -6   4    0.19    0.29
   9  -6   4    6.45    1.00
   9  -6   4    8.33    1.15
  10  -6   4    4.04    0.75
  10  -6   4    4.11    0.72
  11  -6   4    0.75    0.40
  12  -6   4    2.54    0.60
   9   5  -4    3.36    0.95
   9   5  -4    3.54    0.95
   8   5  -4    1.06    0.65
   8   5  -4    1.93    0.72
   7   5  -4   15.79    1.86
  -7  -5   4   10.18    1.68
   6   5  -4    5.76    1.01
  -6  -5   4    4.73    0.91
   5   5  -4    2.16    0.58
  -5  -5   4    2.74    0.59
  -5  -5   4    1.88    0.55
   4   5  -4    1.34    0.48
  -4  -5   4    2.45    0.53
   3   5  -4    0.97    0.34
   3   5  -4    0.41    0.32
  -3  -5   4    1.55    0.40
  -3  -5   4    1.41    0.36
  -3  -5   4    1.02    0.39
   2   5  -4    9.46    1.34
   2   5  -4    9.21    1.35
  -2  -5   4   12.51    1.42
  -2  -5   4    8.49    1.38
  -2  -5   4   11.59    1.37
   1   5  -4    7.56    1.02
   1   5  -4    8.52    1.05
  -1  -5   4    7.19    1.08
  -1  -5   4    7.19    1.03
  -1  -5   4    7.10    1.05
   0   5  -4   24.39    3.15
   0  -5   4   24.35    3.24
   0  -5   4   28.78    3.22
   0  -5   4   26.89    3.19
  -1   5  -4   23.45    2.70
   1  -5   4   21.06    2.64
   1  -5   4   22.60    2.82
   1  -5   4   19.85    2.73
   1  -5   4   25.36    2.77
   2  -5   4    1.80    0.39
   2  -5   4    1.89    0.40
   2  -5   4    1.80    0.45
   3  -5   4    5.61    0.81
   3  -5   4    6.01    0.83
   4  -5   4   29.96    4.17
   4  -5   4   34.49    4.25
   4  -5   4   35.31    4.10
   4  -5   4   37.80    4.10
   4  -5   4   34.16    4.13
   5  -5   4    4.78    0.75
   5  -5   4    4.00    0.51
   5  -5   4    3.07    0.60
  -6   5  -4    3.51    0.49
   6  -5   4    3.87    0.63
   6  -5   4    4.26    0.50
   6  -5   4    5.24    0.77
   7  -5   4    0.55    0.13
   7  -5   4    0.50    0.27
   7  -5   4    0.73    0.34
   8  -5   4    0.37    0.32
   8  -5   4    0.84    0.30
   9  -5   4    1.00    0.34
   9  -5   4    0.79    0.36
  10  -5   4    0.23    0.29
  10  -5   4    0.27    0.31
  11  -5   4    6.58    0.97
  12  -5   4    0.91    0.43
  10   4  -4    0.24    0.55
  10   4  -4    0.14    0.59
   9   4  -4   -0.28    0.46
   9   4  -4   -0.06    0.47
   8   4  -4    2.06    0.71
   8   4  -4    3.55    0.81
   7   4  -4    5.63    0.95
   7   4  -4    3.77    0.88
  -7  -4   4    4.38    0.82
   6   4  -4    4.01    0.75
  -6  -4   4    3.54    0.67
  -6  -4   4    2.65    0.64
   5   4  -4   33.05    3.49
   5   4  -4   32.35    3.40
  -5  -4   4   24.53    3.41
  -5  -4   4   22.48    3.38
   4   4  -4    3.21    0.69
   4   4  -4    4.68    0.66
  -4  -4   4    4.48    0.73
  -4  -4   4    4.32    0.73
   3   4  -4   15.03    2.11
   3   4  -4   17.43    2.10
  -3  -4   4   16.21    2.14
  -3  -4   4   16.88    2.14
  -3  -4   4   18.49    2.11
   2   4  -4    0.61    0.27
   2   4  -4    0.89    0.28
  -2  -4   4    1.38    0.35
  -2  -4   4    2.62    0.41
  -2  -4   4    1.31    0.31
   1   4  -4    6.83    0.78
   1   4  -4    3.95    0.73
  -1  -4   4    4.42    0.74
  -1  -4   4    7.00    0.81
  -1  -4   4    5.26    0.82
   0   4  -4   12.60    1.69
   0   4  -4   16.09    1.75
   0  -4   4   13.95    1.65
   0  -4   4   11.92    1.77
   0  -4   4   14.29    1.74
   0  -4   4   14.19    1.76
  -1   4  -4   17.40    1.90
   1  -4   4   17.10    1.96
   1  -4   4   16.45    2.00
   1  -4   4   13.73    1.85
   1  -4   4   13.53    1.93
   1  -4   4   16.69    1.88
  -2   4  -4   27.27    3.45
   2  -4   4   29.15    3.56
   2  -4   4   30.75    3.51
   2  -4   4   29.38    3.52
   2  -4   4   29.47    3.50
   3  -4   4    9.05    1.12
   3  -4   4    9.04    1.20
   3  -4   4    7.58    1.14
   3  -4   4    9.54    1.10
   4  -4   4   20.41    2.96
   4  -4   4   29.16    2.93
   4  -4   4   23.78    3.01
  -5   4  -4    1.07    0.22
  -5   4  -4    1.25    0.18
   5  -4   4    1.07    0.20
   5  -4   4    0.88    0.26
   5  -4   4    1.00    0.32
  -6   4  -4    1.34    0.27
  -6   4  -4    2.01    0.26
   6  -4   4    1.44    0.32
   6  -4   4    1.66    0.25
   6  -4   4    2.13    0.43
  -7   4  -4    5.24    0.72
   7  -4   4    5.54    0.77
   7  -4   4    5.48    0.70
   7  -4   4    6.48    0.84
   8  -4   4    3.26    0.56
   8  -4   4    3.66    0.62
   9  -4   4    1.86    0.41
   9  -4   4    1.33    0.37
  10  -4   4    0.39    0.29
  10  -4   4    0.78    0.33
  11  -4   4    0.10    0.32
  12  -4   4    6.51    1.01
  10   3  -4    0.30    0.47
   9   3  -4    3.36    0.80
   9   3  -4    3.68    0.88
   8   3  -4    1.17    0.51
   8   3  -4    0.73    0.43
   7   3  -4    0.71    0.41
   7   3  -4    1.71    0.50
  -7  -3   4    1.24    0.40
   6   3  -4   16.43    2.02
   6   3  -4   17.30    1.94
   6   3  -4   16.94    2.04
  -6  -3   4   14.36    1.99
  -6  -3   4   12.18    1.91
   5   3  -4    3.60    0.57
   5   3  -4    2.84    0.60
  -5  -3   4    3.41    0.62
  -5  -3   4    2.98    0.56
   4   3  -4   44.41    5.16
   4   3  -4   47.36    5.13
  -4  -3   4   37.82    5.12
  -4  -3   4   41.68    5.16
   3   3  -4    6.24    0.80
   3   3  -4    5.24    0.81
  -3  -3   4    5.62    0.83
  -3  -3   4    6.43    0.86
   2   3  -4   14.80    1.93
   2   3  -4   14.14    1.92
  -2  -3   4   16.96    1.95
  -2  -3   4   17.86    1.98
   1   3  -4    0.30    0.15
   1   3  -4    0.58    0.18
  -1  -3   4    0.11    0.13
  -1  -3   4    1.57    0.28
   0   3  -4    3.58    0.51
  -1   3  -4   60.84    7.22
   1  -3   4   65.85    7.22
   1  -3   4   60.15    7.28
   1  -3   4   60.70    7.26
   1  -3   4   57.94    7.30
   1  -3   4   62.08    7.27
  -2   3  -4    2.14    0.35
   2  -3   4    2.76    0.43
   2  -3   4    2.68    0.47
   2  -3   4    3.62    0.40
   2  -3   4    3.44    0.44
  -3   3  -4   66.12    7.45
   3  -3   4   64.26    7.45
   3  -3   4   58.79    7.50
  -4   3  -4    1.60    0.21
  -4   3  -4    0.55    0.13
   4  -3   4    0.80    0.21
   4  -3   4    0.82    0.17
   4  -3   4    1.00    0.26
  -5   3  -4   15.62    1.92
  -5   3  -4   16.51    1.94
   5  -3   4   15.60    1.92
   5  -3   4   16.25    1.96
   5  -3   4   16.99    2.02
  -6   3  -4    0.81    0.18
   6  -3   4    0.36    0.14
   6  -3   4    0.46    0.19
   6  -3   4    0.40    0.23
   7  -3   4    8.60    1.13
   7  -3   4    8.36    1.08
   8  -3   4    0.27    0.24
   8  -3   4    0.01    0.20
   9  -3   4    1.68    0.38
   9  -3   4    2.26    0.42
  10  -3   4    0.06    0.25
  10  -3   4    0.05    0.23
  11  -3   4    0.08    0.30
  12  -3   4    2.57    0.56
  11   2  -4    0.09    0.43
  10   2  -4    4.65    0.91
   9   2  -4    6.78    1.13
   8   2  -4    1.98    0.52
   8   2  -4    1.23    0.51
   7   2  -4    0.49    0.33
   7   2  -4    0.47    0.32
   7   2  -4    0.38    0.25
  -7  -2   4    0.09    0.24
   6   2  -4   -0.05    0.24
   6   2  -4    0.00    0.19
   6   2  -4   -0.22    0.23
  -6  -2   4    0.29    0.23
  -6  -2   4    0.35    0.26
   5   2  -4   25.16    2.98
   5   2  -4   27.11    2.93
   5   2  -4   24.30    2.96
  -5  -2   4   21.01    2.89
  -5  -2   4   22.71    2.96
   4   2  -4   10.39    1.22
   4   2  -4   10.01    1.17
   4   2  -4    9.95    1.20
  -4  -2   4    7.48    1.19
  -4  -2   4    7.94    1.15
   3   2  -4   45.64    5.30
   3   2  -4   46.20    5.31
  -3  -2   4   40.08    5.30
  -3  -2   4   46.53    5.35
   2   2  -4   15.44    1.99
   2   2  -4   16.08    1.99
   2   2  -4   17.11    2.00
  -2  -2   4   20.30    2.07
  -2  -2   4   14.03    2.01
   1   2  -4   55.37    6.96
   1   2  -4   64.31    7.00
   1   2  -4   55.30    6.97
  -1  -2   4   60.53    7.01
  -1  -2   4   60.96    6.96
   0   2  -4  129.86   15.26
  -1   2  -4    8.73    1.15
  -1   2  -4   10.64    1.17
  -1   2  -4    8.68    1.11
   1  -2   4    8.95    1.19
   1  -2   4    7.56    1.15
   1  -2   4   10.99    1.18
   1  -2   4   11.32    1.17
   1  -2   4    9.52    1.11
  -2   2  -4   26.93    3.31
  -2   2  -4   26.98    3.33
  -2   2  -4   26.83    3.28
   2  -2   4   29.60    3.33
   2  -2   4   30.45    3.37
   2  -2   4   25.01    3.28
   2  -2   4   32.48    3.34
  -3   2  -4   13.72    1.66
  -3   2  -4   13.94    1.62
  -3   2  -4   13.21    1.65
   3  -2   4   14.53    1.65
   3  -2   4   12.60    1.66
   3  -2   4   13.57    1.70
   3  -2   4   14.06    1.62
  -4   2  -4   70.20    7.84
  -4   2  -4   63.91    7.85
   4  -2   4   66.40    7.85
   4  -2   4   62.96    7.83
   4  -2   4   76.15    7.91
   4  -2   4   62.40    7.84
   5  -2   4   37.64    4.73
   5  -2   4   43.94    4.74
   5  -2   4   38.29    4.79
   6  -2   4   12.88    1.59
   6  -2   4   12.98    1.59
   6  -2   4   13.78    1.65
   7  -2   4    7.74    1.00
   7  -2   4    7.30    0.94
   8  -2   4   20.93    2.62
   8  -2   4   22.90    2.66
   9  -2   4    1.03    0.29
   9  -2   4    0.67    0.25
  10  -2   4    9.06    1.18
  11  -2   4    0.06    0.27
  12  -2   4    0.75    0.36
  11   1  -4    2.45    0.64
  10   1  -4    3.51    0.74
   9   1  -4    7.14    1.15
   8   1  -4    4.55    0.81
   7   1  -4    0.96    0.35
  -7  -1   4    0.59    0.23
  -7  -1   4    0.97    0.18
  -7  -1   4    0.55    0.33
   6   1  -4    1.35    0.36
   5   1  -4    0.05    0.19
   5   1  -4    0.02    0.19
  -5  -1   4    0.30    0.15
  -5  -1   4    1.53    0.30
   4   1  -4   15.49    2.05
   4   1  -4   16.84    2.04
   4   1  -4   16.43    1.98
  -4  -1   4   16.24    1.99
  -4  -1   4   17.14    2.07
   3   1  -4    4.86    0.70
   3   1  -4    6.02    0.75
   3   1  -4    5.62    0.72
  -3  -1   4    4.68    0.74
  -3  -1   4    5.74    0.70
   2   1  -4   80.37   10.21
   2   1  -4   77.63   10.20
   2   1  -4   88.97   10.21
   2   1  -4   82.02   10.24
   2   1  -4   96.14   10.24
  -2  -1   4   94.36   10.21
  -2  -1   4   77.78   10.21
  -2  -1   4   99.17   10.27
   1   1  -4  980.77  103.23
   1   1  -4 1000.00  103.25
   1   1  -4  761.79  103.19
   1   1  -4  762.09  103.22
  -1  -1   4  929.76  103.24
  -1  -1   4  855.76  103.19
  -1  -1   4  889.66  103.22
   0   1  -4    3.81    0.49
   0   1  -4    3.14    0.45
   0   1  -4    2.97    0.47
   0   1  -4    3.94    0.48
   0   1  -4    3.17    0.47
   0  -1   4    4.23    0.45
   0  -1   4    3.63    0.46
   0  -1   4    3.84    0.49
   0  -1   4    3.51    0.48
   0  -1   4    3.15    0.42
   0  -1   4    4.01    0.49
  -1   1  -4   73.98    8.22
  -1   1  -4   75.30    8.24
  -1   1  -4   61.12    8.23
  -1   1  -4   74.38    8.20
  -1   1  -4   65.35    8.21
   1  -1   4   71.72    8.26
   1  -1   4   60.93    8.22
   1  -1   4   75.22    8.21
   1  -1   4   72.82    8.24
  -2   1  -4    1.70    0.22
  -2   1  -4    1.48    0.21
  -2   1  -4    1.59    0.22
  -2   1  -4    1.29    0.20
  -2   1  -4    1.73    0.29
  -2   1  -4    1.56    0.25
   2  -1   4    1.55    0.22
   2  -1   4    1.47    0.22
   2  -1   4    1.52    0.28
   2  -1   4    1.63    0.25
   2  -1   4    1.68    0.23
  -3   1  -4   33.97    4.33
  -3   1  -4   37.47    4.32
  -3   1  -4   40.67    4.34
   3  -1   4   39.96    4.37
   3  -1   4   36.24    4.35
   3  -1   4   36.54    4.33
   3  -1   4   31.81    4.31
   3  -1   4   37.06    4.31
   4  -1   4   33.80    4.10
   4  -1   4   34.35    4.14
   4  -1   4   38.03    4.16
   4  -1   4   33.56    4.10
   4  -1   4   34.47    4.08
   5  -1   4    3.87    0.49
   5  -1   4    2.82    0.40
   5  -1   4    3.30    0.46
   5  -1   4    3.50    0.54
   5  -1   4    3.15    0.43
   6  -1   4   28.47    3.71
   6  -1   4   31.09    3.67
   6  -1   4   33.57    3.70
   7  -1   4    0.13    0.14
   7  -1   4    0.07    0.19
   8  -1   4    4.37    0.61
   8  -1   4    4.62    0.65
   9  -1   4    1.80    0.36
  10  -1   4    2.14    0.42
  11  -1   4    1.58    0.40
  12  -1   4    0.86    0.36
  12   0  -4    0.19    0.42
  11   0  -4    1.00    0.47
  10   0  -4    0.21    0.35
   9   0  -4   12.78    1.72
   8   0  -4    0.24    0.29
  -8   0   4    0.07    0.27
  -7   0   4   13.02    1.72
   6   0  -4    7.68    0.92
  -6   0   4    5.22    0.90
   5   0  -4    6.47    0.99
  -5   0   4    8.49    1.03
   4   0  -4    3.87    0.67
   4   0  -4    5.82    0.65
  -4   0   4    4.32    0.59
  -4   0   4    6.59    0.74
   3   0  -4   29.75    3.56
   3   0  -4   27.99    3.56
   3   0  -4   32.62    3.51
  -3   0   4   29.75    3.56
  -3   0   4   29.97    3.59
  -3   0   4   27.88    3.50
   2   0  -4  255.18   29.76
   2   0  -4  219.74   29.76
   2   0  -4  273.19   29.72
   2   0  -4  243.19   29.75
  -2   0   4  285.86   29.77
  -2   0   4  243.25   29.75
  -2   0   4  257.86   29.79
  -2   0   4  253.02   29.71
   1   0  -4    1.13    0.20
   1   0  -4    0.59    0.19
   1   0  -4    1.83    0.24
  -1   0   4    1.89    0.27
  -1   0   4    1.59    0.22
  -1   0   4    0.85    0.19
  -1   0   4    1.66    0.24
  -1   0   4    1.05    0.22
   0   0  -4   18.69    2.46
   0   0  -4   17.18    2.46
   0   0  -4   21.52    2.45
   0   0   4   20.83    2.47
   0   0   4   23.97    2.45
   0   0   4   18.47    2.46
   0   0   4   21.99    2.47
   0   0   4   22.02    2.44
  -1   0  -4   29.33    3.64
  -1   0  -4   30.93    3.67
  -1   0  -4   26.04    3.64
  -1   0  -4   34.05    3.66
  -1   0  -4   32.11    3.65
   1   0   4   32.59    3.67
   1   0   4   32.10    3.66
   1   0   4   34.13    3.69
   1   0   4   27.48    3.65
   1   0   4   32.01    3.66
  -2   0  -4   34.30    3.64
  -2   0  -4   29.80    3.63
  -2   0  -4   29.32    3.64
   2   0   4   32.10    3.66
   2   0   4   30.80    3.64
   2   0   4   30.89    3.62
   2   0   4   31.67    3.64
   2   0   4   27.27    3.64
   3   0   4    0.23    0.14
   3   0   4    0.33    0.12
   3   0   4    0.15    0.11
   3   0   4    0.23    0.14
   4   0   4    4.35    0.67
   4   0   4    5.42    0.66
   4   0   4    4.58    0.62
   4   0   4    4.80    0.63
   5   0   4   37.16    4.20
   5   0   4   35.32    4.20
   5   0   4   33.79    4.21
   5   0   4   35.02    4.26
   6   0   4    1.30    0.32
   6   0   4    1.50    0.38
   6   0   4    1.43    0.31
   6   0   4    1.48    0.23
   7   0   4   33.15    4.21
   7   0   4   40.87    4.38
   8   0   4    1.65    0.54
   8   0   4    2.52    0.41
   8   0   4    2.73    0.38
   9   0   4    6.38    0.96
   9   0   4    8.49    0.96
  10   0   4    0.68    0.28
  10   0   4    1.11    0.28
  11   0   4    3.66    0.60
  12  -1  -4    0.39    0.44
  11  -1  -4    0.80    0.46
  10  -1  -4    4.45    0.84
   9  -1  -4   -0.08    0.29
   8  -1  -4   12.28    1.46
  -8   1   4    9.11    1.46
   7  -1  -4    4.96    0.76
  -7   1   4    4.27    0.78
   6  -1  -4   20.78    2.34
  -6   1   4   16.71    2.29
  -6   1   4   18.41    2.36
   5  -1  -4   26.61    3.27
   5  -1  -4   27.79    3.34
  -5   1   4   27.99    3.30
  -5   1   4   27.53    3.36
   4  -1  -4   11.75    1.64
   4  -1  -4   14.13    1.67
  -4   1   4   13.26    1.63
  -4   1   4   14.12    1.70
   3  -1  -4   16.25    2.29
   3  -1  -4   19.54    2.35
  -3   1   4   20.06    2.29
  -3   1   4   23.72    2.35
   2  -1  -4   15.61    1.95
   2  -1  -4   16.43    1.98
   2  -1  -4   18.60    2.01
   2  -1  -4   16.28    2.02
  -2   1   4   15.53    1.97
  -2   1   4   15.52    1.97
  -2   1   4   16.50    1.95
  -2   1   4   16.57    2.00
   1  -1  -4   77.95    9.51
   1  -1  -4   85.64    9.51
   1  -1  -4   74.55    9.52
  -1   1   4   75.84    9.50
  -1   1   4   87.25    9.53
  -1   1   4   78.82    9.50
  -1   1   4   86.60    9.52
   0  -1  -4   43.70    5.00
   0  -1  -4   37.33    4.98
   0  -1  -4   43.62    5.00
   0  -1  -4   44.11    4.98
   0  -1  -4   41.85    5.00
   0   1   4   43.17    4.99
   0   1   4   42.54    4.99
   0   1   4   41.18    4.99
   0   1   4   43.76    5.00
   0   1   4   41.58    5.00
  -1  -1  -4  161.68   17.16
  -1  -1  -4  147.88   17.12
  -1  -1  -4  129.61   17.14
   1   1   4  147.38   17.14
   1   1   4  145.30   17.14
   1   1   4  145.47   17.15
   1   1   4  141.96   17.15
   1   1   4  150.86   17.14
  -2  -1  -4  105.31   11.18
   2   1   4   95.16   11.13
   2   1   4   91.70   11.11
   2   1   4   79.75   11.11
   2   1   4  103.12   11.09
   2   1   4   93.31   11.10
   3   1   4    3.67    0.51
   3   1   4    3.99    0.52
   3   1   4    3.62    0.46
   3   1   4    3.33    0.48
   3   1   4    3.64    0.56
   4   1   4    2.84    0.47
   4   1   4    3.12    0.45
   4   1   4    3.24    0.41
   4   1   4    3.33    0.56
   4   1   4    3.30    0.49
   5   1   4    0.69    0.23
   5   1   4    0.57    0.14
   5   1   4    0.39    0.19
   5   1   4    0.25    0.25
   6   1   4   19.91    2.55
   6   1   4   23.20    2.63
   6   1   4   23.82    2.72
   7   1   4   11.48    1.55
   7   1   4   13.59    1.54
   7   1   4   13.07    1.72
   8   1   4    3.19    0.44
   8   1   4    2.44    0.63
   8   1   4    2.55    0.45
   9   1   4    4.70    0.62
   9   1   4    4.64    0.90
   9   1   4    3.85    0.61
  10   1   4    3.87    0.67
  10   1   4    4.55    0.98
  10   1   4    5.15    0.68
  11   1   4    1.19    0.36
  12  -2  -4    0.01    0.41
  11  -2  -4   -0.28    0.35
  10  -2  -4    2.54    0.61
 -10   2   4    2.85    0.58
   9  -2  -4    0.05    0.31
  -9   2   4    0.03    0.24
   8  -2  -4    2.43    0.50
  -8   2   4    0.98    0.42
  -8   2   4    2.27    0.43
   7  -2  -4    4.65    0.78
  -7   2   4    5.66    0.74
  -7   2   4    4.33    0.80
   6  -2  -4   15.22    1.99
   6  -2  -4   19.53    2.11
  -6   2   4   14.96    2.11
  -6   2   4   18.05    2.03
   5  -2  -4    8.26    1.03
   5  -2  -4    7.22    0.99
  -5   2   4    7.24    0.96
  -5   2   4    7.43    1.05
   4  -2  -4   31.40    3.70
   4  -2  -4   28.50    3.79
   4  -2  -4   30.82    3.80
  -4   2   4   31.19    3.82
  -4   2   4   34.81    3.74
   3  -2  -4    6.20    0.78
   3  -2  -4    5.87    0.74
   3  -2  -4    5.27    0.79
   3  -2  -4    5.58    0.71
  -3   2   4    5.90    0.73
  -3   2   4    5.42    0.74
  -3   2   4    5.86    0.78
   2  -2  -4    9.35    1.27
  -2   2   4   11.01    1.25
   1  -2  -4    0.96    0.20
   1  -2  -4    1.25    0.20
   1  -2  -4    0.89    0.21
  -1   2   4    1.25    0.23
  -1   2   4    1.65    0.22
  -1   2   4    0.97    0.20
  -1   2   4    0.85    0.19
   0  -2  -4   35.12    4.23
   0  -2  -4   35.63    4.24
   0   2   4   35.19    4.24
   0   2   4   36.92    4.25
   0   2   4   36.29    4.22
   0   2   4   35.22    4.22
  -1  -2  -4   89.74   10.70
   1   2   4   94.39   10.71
   1   2   4   87.96   10.72
   1   2   4   97.40   10.72
   1   2   4   85.97   10.74
  -2  -2  -4    6.73    0.80
   2   2   4    6.57    0.82
   2   2   4    5.90    0.82
   2   2   4    6.20    0.87
   2   2   4    6.46    0.83
   3   2   4  109.53   12.70
   3   2   4  101.97   12.75
   3   2   4  113.82   12.69
   3   2   4  105.95   12.69
   4   2   4    0.86    0.22
   4   2   4    0.53    0.27
   4   2   4    0.84    0.20
   4   2   4    0.63    0.21
   5   2   4    6.79    1.02
   5   2   4    8.40    1.00
   5   2   4    7.72    1.11
   6   2   4   14.59    1.78
   6   2   4   13.84    1.72
   7   2   4    3.15    0.63
   7   2   4    3.92    0.77
   7   2   4    3.81    0.56
   8   2   4   19.79    2.50
   8   2   4   21.23    2.49
   8   2   4   19.61    2.68
   9   2   4    0.80    0.31
   9   2   4    0.65    0.29
   9   2   4    0.46    0.46
  10   2   4    3.15    0.55
  10   2   4    3.22    0.86
  11   2   4    0.20    0.27
  13  -3  -4    0.14    0.47
  12  -3  -4    0.41    0.46
  11  -3  -4    0.17    0.40
  10  -3  -4    0.48    0.39
   9  -3  -4    1.40    0.46
  -9   3   4    1.06    0.45
  -9   3   4    1.07    0.30
   8  -3  -4   -0.04    0.27
  -8   3   4    0.25    0.30
  -8   3   4    0.47    0.21
   7  -3  -4    5.59    0.91
  -7   3   4    5.81    0.96
  -7   3   4    6.33    0.79
   6  -3  -4    2.19    0.42
   6  -3  -4    2.38    0.48
  -6   3   4    2.89    0.39
  -6   3   4    2.40    0.53
   5  -3  -4   19.55    2.30
   5  -3  -4   19.43    2.18
   5  -3  -4   17.84    2.29
  -5   3   4   16.57    2.19
   4  -3  -4    2.70    0.49
  -4   3   4    3.00    0.39
  -4   3   4    2.39    0.42
   3  -3  -4   66.28    7.79
   3  -3  -4   65.81    7.84
  -3   3   4   66.92    7.78
  -3   3   4   64.21    7.80
  -3   3   4   67.58    7.85
   2  -3  -4   12.65    1.52
   2  -3  -4   11.93    1.56
  -2   3   4   12.79    1.53
  -2   3   4   12.44    1.52
  -2   3   4   12.08    1.57
  -2   3   4   13.56    1.55
   1  -3  -4   32.65    4.21
  -1   3   4   33.95    4.22
  -1   3   4   36.07    4.19
  -1   3   4   38.30    4.23
  -1   3   4   36.23    4.20
   0  -3  -4    0.16    0.11
   0   3   4    0.06    0.11
   0   3   4    0.08    0.15
   0   3   4    0.16    0.10
   0   3   4   -0.02    0.10
  -1  -3  -4    3.52    0.49
   1   3   4    3.42    0.48
   1   3   4    3.49    0.51
   1   3   4    4.11    0.53
   1   3   4    3.63    0.59
  -2  -3  -4   96.59   10.75
   2   3   4   82.98   10.76
   2   3   4   90.04   10.82
   2   3   4   81.29   10.75
   2   3   4  105.30   10.78
   3   3   4    1.03    0.36
   3   3   4    1.44    0.29
   3   3   4    1.34    0.30
   3   3   4    1.73    0.31
   4   3   4   56.06    6.42
   4   3   4   50.21    6.41
   4   3   4   55.92    6.51
   5   3   4    8.09    1.28
   5   3   4   11.36    1.29
   5   3   4    9.64    1.38
   6   3   4    4.78    0.68
   6   3   4    3.17    0.74
   6   3   4    3.91    0.62
   7   3   4    3.63    0.66
   7   3   4    3.68    0.60
   8   3   4    1.22    0.37
   8   3   4    0.72    0.51
   9   3   4    9.11    1.67
   9   3   4   11.40    1.45
  10   3   4    1.24    0.38
  10   3   4    0.14    0.53
  13  -4  -4    0.59    0.53
  12  -4  -4    1.03    0.54
  11  -4  -4   -0.25    0.40
  10  -4  -4    0.17    0.39
   9  -4  -4    4.34    0.81
   8  -4  -4    3.95    0.68
  -8   4   4    2.96    0.44
   7  -4  -4    5.34    0.61
   7  -4  -4    4.99    0.65
   7  -4  -4    4.59    0.69
   7  -4  -4    5.23    0.82
  -7   4   4    4.31    0.62
   6  -4  -4    1.28    0.35
   6  -4  -4    0.71    0.27
   6  -4  -4    0.71    0.22
  -6   4   4    1.17    0.26
   5  -4  -4   16.38    1.98
   5  -4  -4   16.58    2.02
   5  -4  -4   15.97    1.90
  -5   4   4   15.39    1.92
  -5   4   4   14.66    1.86
   4  -4  -4   35.77    4.27
   4  -4  -4   32.78    4.20
  -4   4   4   35.24    4.18
  -4   4   4   39.17    4.24
   3  -4  -4    2.86    0.50
   3  -4  -4    3.27    0.43
  -3   4   4    3.04    0.58
  -3   4   4    2.73    0.47
  -3   4   4    3.15    0.41
  -3   4   4    2.93    0.45
   2  -4  -4   56.93    7.73
  -2   4   4   65.07    7.69
  -2   4   4   65.13    7.74
  -2   4   4   73.09    7.77
  -2   4   4   67.62    7.71
   1  -4  -4   37.15    4.38
  -1   4   4   36.12    4.36
  -1   4   4   40.13    4.41
  -1   4   4   35.26    4.40
  -1   4   4   35.07    4.34
   0  -4  -4    4.27    0.60
   0   4   4    4.34    0.59
   0   4   4    5.08    0.62
   0   4   4    4.57    0.64
   0   4   4    4.19    0.69
  -1  -4  -4    1.90    0.32
   1   4   4    1.49    0.30
   1   4   4    1.43    0.29
   1   4   4    1.97    0.36
   1   4   4    1.07    0.34
  -2  -4  -4    0.72    0.20
   2   4   4    0.18    0.27
   2   4   4    0.72    0.20
   2   4   4    0.54    0.23
   2   4   4    0.55    0.21
   3   4   4   42.20    4.94
   3   4   4   40.91    5.02
   3   4   4   40.39    4.92
   4   4   4   21.20    2.80
   4   4   4   24.95    2.94
   4   4   4   23.47    2.82
   5   4   4   46.93    6.08
   5   4   4   50.77    6.21
   5   4   4   54.41    6.10
   6   4   4   26.90    3.17
   6   4   4   22.10    2.99
   6   4   4   24.48    2.98
   7   4   4    3.76    0.71
   7   4   4    3.23    0.67
   7   4   4    3.26    0.83
   9   4   4    1.52    0.71
  13  -5  -4    0.79    0.54
  12  -5  -4    0.82    0.49
  11  -5  -4    0.18    0.44
  10  -5  -4    4.20    0.82
   9  -5  -4    0.42    0.38
  -9   5   4    0.46    0.29
   8  -5  -4    0.01    0.15
   8  -5  -4    0.24    0.18
   8  -5  -4   -0.23    0.30
   8  -5  -4    0.09    0.15
  -8   5   4   -0.21    0.21
   7  -5  -4    1.37    0.38
   7  -5  -4    1.85    0.46
   7  -5  -4    1.41    0.34
  -7   5   4    1.59    0.23
  -7   5   4    2.38    0.40
   6  -5  -4    2.40    0.49
   6  -5  -4    3.43    0.58
   6  -5  -4    2.56    0.55
  -6   5   4    3.14    0.49
  -6   5   4    2.99    0.38
   5  -5  -4    1.18    0.24
   5  -5  -4    1.60    0.40
   5  -5  -4    1.23    0.35
  -5   5   4    1.18    0.21
  -5   5   4    1.77    0.31
   4  -5  -4    1.36    0.34
   4  -5  -4    1.21    0.23
  -4   5   4    1.20    0.26
  -4   5   4    0.94    0.19
  -4   5   4    1.31    0.31
   3  -5  -4   17.39    1.95
  -3   5   4   15.31    1.85
  -3   5   4   14.73    1.88
  -3   5   4   14.43    1.91
   2  -5  -4   36.54    4.71
  -2   5   4   40.46    4.65
  -2   5   4   42.24    4.68
  -2   5   4   38.74    4.74
  -2   5   4   38.76    4.73
   1  -5  -4    3.11    0.52
  -1   5   4    3.69    0.58
  -1   5   4    3.20    0.50
  -1   5   4    3.15    0.47
  -1   5   4    3.56    0.58
   0  -5  -4   46.31    5.52
   0   5   4   41.34    5.55
   0   5   4   45.40    5.48
   0   5   4   51.47    5.57
   0   5   4   47.01    5.50
  -1  -5  -4    0.64    0.23
   1   5   4    0.58    0.26
   1   5   4    0.68    0.22
   1   5   4    0.30    0.26
  -2  -5  -4    4.08    0.60
   2   5   4    3.96    0.59
   2   5   4    3.53    0.62
   2   5   4    3.20    0.70
   3   5   4    4.74    0.69
   3   5   4    2.33    0.68
   3   5   4    5.19    0.66
   4   5   4   34.58    4.00
   4   5   4   29.00    4.11
   4   5   4   34.81    4.03
   5   5   4   42.65    5.25
   5   5   4   44.23    5.40
   5   5   4   44.08    5.26
   6   5   4    1.68    0.64
   6   5   4    1.60    0.45
   7   5   4   12.32    1.94
   7   5   4   12.35    1.69
   8   5   4    0.52    0.60
   9   5   4    2.72    0.92
  13  -6  -4    0.79    0.58
 -13   6   4    0.61    0.46
  12  -6  -4    0.26    0.47
 -12   6   4    0.04    0.35
  11  -6  -4    0.05    0.45
 -11   6   4   -0.30    0.29
  10  -6  -4    0.74    0.48
 -10   6   4    0.57    0.34
   9  -6  -4    0.27    0.40
  -9   6   4    0.75    0.31
   8  -6  -4    1.31    0.36
   8  -6  -4    0.94    0.34
   8  -6  -4    1.65    0.48
  -8   6   4    2.16    0.40
   7  -6  -4    0.64    0.29
   7  -6  -4    1.00    0.39
   7  -6  -4    0.24    0.27
  -7   6   4    0.90    0.27
   6  -6  -4    4.09    0.57
   6  -6  -4    3.94    0.71
   6  -6  -4    3.33    0.71
  -6   6   4    4.35    0.62
  -6   6   4    3.95    0.50
   5  -6  -4    1.62    0.29
   5  -6  -4    1.50    0.42
  -5   6   4    2.40    0.37
  -5   6   4    1.21    0.35
  -5   6   4    1.71    0.27
   4  -6  -4    1.14    0.34
  -4   6   4    1.11    0.21
  -4   6   4    0.95    0.26
  -4   6   4    0.83    0.29
   3  -6  -4    0.81    0.31
  -3   6   4    1.11    0.22
  -3   6   4    1.04    0.33
  -3   6   4    0.95    0.26
   2  -6  -4   11.19    1.40
  -2   6   4   10.41    1.43
  -2   6   4   10.08    1.42
  -2   6   4   10.99    1.33
  -2   6   4   10.90    1.35
   1  -6  -4   29.97    3.61
  -1   6   4   31.92    3.66
  -1   6   4   30.35    3.57
  -1   6   4   26.69    3.64
   0  -6  -4    1.53    0.36
   0   6   4    1.53    0.33
   0   6   4    1.90    0.46
   0   6   4    1.71    0.42
  -1  -6  -4   37.61    4.26
   1   6   4   38.38    4.33
   1   6   4   35.12    4.23
   1   6   4   29.46    4.31
  -2  -6  -4   28.30    3.28
   2   6   4   22.02    3.36
   2   6   4   29.88    3.36
   2   6   4   26.72    3.26
   3   6   4    5.55    0.86
   3   6   4    4.95    0.96
   3   6   4    5.31    0.80
   4   6   4    7.98    1.13
   5   6   4    2.46    0.54
   5   6   4    2.33    0.71
   6   6   4   16.66    2.33
   6   6   4   20.80    2.60
   7   6   4    0.65    0.62
   7   6   4    0.24    0.40
   8   6   4    5.85    1.31
  12  -7  -4    0.76    0.54
 -12   7   4    0.69    0.39
  11  -7  -4    1.13    0.58
 -11   7   4    1.23    0.41
  10  -7  -4    0.60    0.48
 -10   7   4    0.59    0.33
   9  -7  -4    0.35    0.44
   9  -7  -4    0.19    0.20
  -9   7   4    0.15    0.27
   8  -7  -4    0.54    0.35
   8  -7  -4    1.88    0.52
  -8   7   4    1.56    0.36
   7  -7  -4   -0.44    0.26
   7  -7  -4    0.44    0.36
  -7   7   4   -0.09    0.21
   6  -7  -4    7.31    1.18
  -6   7   4    8.19    1.04
  -6   7   4    7.95    1.11
   5  -7  -4    1.01    0.40
  -5   7   4    0.66    0.30
  -5   7   4    1.14    0.30
   4  -7  -4    2.71    0.55
  -4   7   4    2.03    0.50
  -4   7   4    3.93    0.52
   3  -7  -4    3.50    0.59
  -3   7   4    2.74    0.57
  -3   7   4    2.85    0.50
   2  -7  -4    5.93    0.82
  -2   7   4    5.62    0.79
  -2   7   4    4.79    0.88
   1  -7  -4    0.08    0.22
  -1   7   4   -0.05    0.25
  -1   7   4    0.14    0.22
  -1   7   4    0.18    0.27
   0  -7  -4   33.45    3.91
   0   7   4   31.39    3.97
   0   7   4   34.04    3.87
   0   7   4   29.00    3.96
   1   7   4    9.31    1.53
   1   7   4   11.79    1.39
   2   7   4    4.21    0.70
   2   7   4    4.94    0.92
   3   7   4   11.39    1.83
   3   7   4   12.49    1.57
   4   7   4    3.01    0.56
   4   7   4    1.96    0.70
   5   7   4    3.33    0.67
   6   7   4    0.46    0.59
   6   7   4    0.93    0.44
   7   7   4    2.42    0.89
  12  -8  -4    0.58    0.58
  11  -8  -4    0.43    0.57
 -11   8   4    0.49    0.36
  10  -8  -4    0.83    0.55
 -10   8   4    0.96    0.37
   9  -8  -4    0.17    0.27
   9  -8  -4    0.64    0.49
  -9   8   4    0.87    0.32
   8  -8  -4    0.66    0.47
   8  -8  -4    0.64    0.38
  -8   8   4    0.74    0.31
   7  -8  -4    3.49    0.70
   7  -8  -4    2.04    0.60
  -7   8   4    2.99    0.52
  -7   8   4    2.98    0.60
   6  -8  -4    0.26    0.38
  -6   8   4    0.21    0.27
  -6   8   4    0.42    0.30
   5  -8  -4    0.94    0.40
  -5   8   4    1.59    0.36
  -5   8   4    1.29    0.42
   4  -8  -4    1.45    0.45
  -4   8   4    1.34    0.36
  -4   8   4    1.81    0.47
   3  -8  -4    0.65    0.34
  -3   8   4    0.64    0.35
  -3   8   4    0.32    0.27
   2  -8  -4   17.22    2.15
  -2   8   4   15.89    2.17
  -2   8   4   16.71    2.07
   1  -8  -4    2.20    0.49
  -1   8   4    1.66    0.39
  -1   8   4    1.27    0.48
   0   8   4    0.57    0.40
   0   8   4    1.49    0.35
   1   8   4    2.21    0.62
   1   8   4    2.63    0.50
   2   8   4   23.16    2.67
   2   8   4   19.61    2.82
   3   8   4    1.18    0.40
   3   8   4    0.87    0.56
   4   8   4    8.30    1.53
   4   8   4    8.95    1.26
   5   8   4    2.41    0.83
   5   8   4    2.43    0.59
   6   8   4    1.20    0.51
   6   8   4    1.25    0.74
  12  -9  -4    0.54    0.64
  11  -9  -4    6.91    1.27
  10  -9  -4    0.40    0.53
 -10   9   4    0.06    0.30
   9  -9  -4    2.50    0.68
   9  -9  -4    1.11    0.58
   9  -9  -4    0.73    0.40
  -9   9   4    1.54    0.49
  -9   9   4    1.73    0.40
   8  -9  -4    1.35    0.57
   8  -9  -4    0.33    0.42
  -8   9   4    1.75    0.40
  -8   9   4    1.25    0.45
   7  -9  -4    0.85    0.47
   7  -9  -4    0.51    0.46
  -7   9   4    0.87    0.40
  -7   9   4    1.13    0.36
   6  -9  -4    3.38    0.72
  -6   9   4    3.54    0.60
  -6   9   4    3.23    0.70
   5  -9  -4   -0.04    0.35
  -5   9   4    0.18    0.34
  -5   9   4    0.56    0.30
   4  -9  -4    1.79    0.51
  -4   9   4    1.17    0.46
  -4   9   4    1.95    0.42
   3  -9  -4    1.28    0.48
  -3   9   4    0.78    0.33
  -3   9   4    0.33    0.36
  -2   9   4    1.57    0.39
  -2   9   4    0.93    0.45
  -1   9   4    1.84    0.45
  -1   9   4    2.39    0.61
   0   9   4    3.48    0.60
   0   9   4    3.77    0.80
   1   9   4    1.59    0.42
   1   9   4    2.20    0.65
   2   9   4    2.85    0.58
   2   9   4    2.66    0.77
   3   9   4    6.79    1.04
   3   9   4    6.92    1.27
   4   9   4    1.41    0.70
   4   9   4    0.75    0.45
   5   9   4    2.21    0.84
   5   9   4    1.86    0.57
  11 -10  -4   -0.30    0.58
 -11  10   4    0.08    0.42
  10 -10  -4    4.49    1.02
 -10  10   4    5.04    0.92
   9 -10  -4    0.20    0.36
   9 -10  -4    0.50    0.58
   9 -10  -4    1.25    0.61
  -9  10   4    0.62    0.37
  -9  10   4    0.86    0.45
   8 -10  -4    0.27    0.48
   8 -10  -4    0.79    0.56
  -8  10   4    1.23    0.48
  -8  10   4    1.93    0.47
   7 -10  -4    0.44    0.49
   7 -10  -4    0.26    0.49
  -7  10   4    0.96    0.46
  -7  10   4    0.54    0.34
   6 -10  -4    0.51    0.51
   6 -10  -4    1.89    0.61
  -6  10   4    2.01    0.45
  -6  10   4    1.10    0.50
   5 -10  -4    0.23    0.44
  -5  10   4    0.27    0.34
  -5  10   4    0.30    0.40
  -4  10   4   -0.19    0.35
  -4  10   4    0.25    0.31
  -3  10   4    0.81    0.36
  -3  10   4    0.61    0.44
  -2  10   4    2.73    0.68
  -1  10   4    0.41    0.34
  -1  10   4    0.63    0.48
   0  10   4    0.13    0.41
   0  10   4    0.37    0.34
   1  10   4    3.42    0.63
   1  10   4    3.05    0.85
   2  10   4    0.75    0.40
   2  10   4    0.45    0.57
   3  10   4    0.77    0.44
   3  10   4    0.62    0.61
  10 -11  -4    1.09    0.44
  10 -11  -4    2.01    0.75
 -10  11   4    1.55    0.58
   9 -11  -4    2.93    0.80
   9 -11  -4    1.11    0.50
   9 -11  -4    0.15    0.82
  -9  11   4    2.58    0.65
   8 -11  -4    2.43    0.78
   8 -11  -4    2.32    0.67
   8 -11  -4    5.67    0.97
  -8  11   4    4.32    0.85
   7 -11  -4   -0.11    0.46
  -7  11   4    0.89    0.51
  -7  11   4    1.60    0.45
   6 -11  -4    1.24    0.61
  -6  11   4    0.76    0.54
  -6  11   4    1.39    0.45
  -5  11   4    2.78    0.55
  -5  11   4    1.82    0.64
  -4  11   4   -0.13    0.35
  -4  11   4    0.48    0.47
  -3  11   4    0.54    0.41
  -3  11   4    2.76    0.69
  -2  11   4    0.51    0.52
  -2  11   4    0.24    0.37
  -1  11   4    0.13    0.49
  -1  11   4    0.17    0.36
   0  11   4    0.57    0.39
   0  11   4    0.90    0.55
   1  11   4   -0.07    0.53
   1  11   4    0.15    0.39
   2  11   4    1.46    0.52
   2  11   4    0.61    0.68
   8 -12  -4    1.02    0.62
   8 -12  -4    0.67    0.49
  -8  12   4    0.22    0.49
   7 -12  -4    1.02    0.68
  -7  12   4    2.11    0.70
   6 -12  -4    0.51    0.60
  -6  12   4    0.60    0.54
  -6  12   4    0.39    0.60
  -5  12   4    1.92    0.52
  -5  12   4    1.59    0.64
  -4  12   4    1.76    0.48
  -4  12   4    1.97    0.69
  -3  12   4    1.01    0.41
  -3  12   4    0.63    0.56
  -2  12   4    0.30    0.39
  -2  12   4   -0.21    0.50
  -1  12   4    0.40    0.56
  -1  12   4    0.83    0.43
   0  12   4    0.66    0.43
   0  12   4    0.50    0.60
   2 -13   5   -0.59    0.63
  -3  13  -5    1.69    0.61
   3 -13   5    0.65    0.65
   3 -13   5    0.16    0.75
  -4  13  -5    3.00    0.72
   4 -13   5    2.55    1.03
   4 -13   5    1.76    0.80
  -5  13  -5    0.25    0.48
   5 -13   5   -0.46    0.58
   5 -13   5   -0.09    0.74
  -6  13  -5    0.20    0.47
   6 -13   5    0.81    0.62
   6 -13   5    1.57    0.91
   1  12  -5    2.00    0.73
  -1 -12   5    1.27    0.74
  -1 -12   5    1.37    0.82
   0  12  -5   -0.43    0.47
   0 -12   5   -0.03    0.66
   0 -12   5   -0.18    0.51
  -1  12  -5    2.04    0.64
   1 -12   5    0.66    0.72
   1 -12   5    1.63    0.71
  -2  12  -5    1.30    0.56
   2 -12   5    0.54    0.59
   2 -12   5    0.22    0.63
  -3  12  -5    1.47    0.54
   3 -12   5    0.24    0.54
   3 -12   5    1.13    0.79
  -4  12  -5    0.07    0.42
   4 -12   5    0.38    0.54
   4 -12   5   -0.23    0.50
   4 -12   5   -0.28    0.67
  -5  12  -5    6.09    0.92
   5 -12   5    2.61    0.94
   5 -12   5    3.72    1.21
   5 -12   5    5.97    1.08
  -6  12  -5    3.37    0.71
   6 -12   5    2.84    0.81
   6 -12   5    1.82    0.95
   6 -12   5    2.74    0.86
  -7  12  -5   -0.26    0.37
   7 -12   5    0.30    0.41
   7 -12   5   -0.11    0.67
   7 -12   5    1.05    0.67
  -8  12  -5    1.92    0.60
   8 -12   5    1.90    0.77
   8 -12   5    1.41    0.82
  -9  12  -5    2.03    0.60
   9 -12   5    1.24    0.77
   3  11  -5    0.03    0.57
  -3 -11   5   -0.01    0.57
  -3 -11   5   -0.38    0.61
   2  11  -5    1.37    0.63
  -2 -11   5    0.85    0.62
  -2 -11   5    0.26    0.62
   1  11  -5    1.05    0.56
  -1 -11   5    0.79    0.69
  -1 -11   5    0.65    0.57
   0  11  -5   10.24    1.43
   0 -11   5    7.00    1.52
   0 -11   5    7.99    1.45
  -1  11  -5    3.71    0.75
   1 -11   5    1.79    0.87
   1 -11   5    3.25    0.83
  -2  11  -5    1.37    0.47
   2 -11   5    0.80    0.54
   2 -11   5    0.23    0.60
  -3  11  -5    1.14    0.48
   3 -11   5    1.16    0.76
   3 -11   5    1.25    0.61
   3 -11   5    1.60    0.64
  -4  11  -5    1.51    0.49
   4 -11   5    0.73    0.55
   4 -11   5    1.65    0.63
   4 -11   5    0.17    0.67
   4 -11   5    0.71    0.61
  -5  11  -5    0.21    0.38
   5 -11   5    0.15    0.52
   5 -11   5    0.54    0.57
   5 -11   5    0.04    0.62
  -6  11  -5    2.06    0.53
   6 -11   5    2.56    0.74
   6 -11   5    1.53    0.63
   6 -11   5    2.08    0.86
  -7  11  -5    7.55    1.03
   7 -11   5    3.53    1.18
   7 -11   5    7.06    1.17
   7 -11   5    5.24    0.89
  -8  11  -5    0.01    0.37
   8 -11   5    0.21    0.60
   8 -11   5    1.19    0.59
  -9  11  -5    2.39    0.60
   9 -11   5    1.37    0.77
   9 -11   5    3.01    0.81
 -10  11  -5    0.92    0.45
  10 -11   5    0.74    0.62
  10 -11   5    1.45    0.71
   4  10  -5   -0.23    0.55
  -4 -10   5    0.27    0.65
   3  10  -5    0.57    0.59
  -3 -10   5    0.93    0.67
  -3 -10   5    0.92    0.58
   2  10  -5    0.00    0.45
  -2 -10   5    0.11    0.56
  -2 -10   5    0.14    0.48
   1  10  -5    5.65    0.97
  -1 -10   5    4.51    0.99
  -1 -10   5    3.80    1.02
   0  10  -5    2.12    0.56
   0 -10   5    0.33    0.56
   0 -10   5    1.10    0.55
  -1  10  -5    9.23    1.16
   1 -10   5    6.32    1.24
   1 -10   5    6.26    1.36
  -2  10  -5    0.18    0.35
   2 -10   5    0.43    0.59
   2 -10   5    0.38    0.48
   2 -10   5   -0.11    0.42
  -3  10  -5    5.23    0.83
   3 -10   5    3.21    1.06
   3 -10   5    6.09    0.99
   3 -10   5    3.91    0.93
  -4  10  -5    0.93    0.41
   4 -10   5    1.33    0.58
   4 -10   5    1.89    0.78
   4 -10   5    1.90    0.60
   4 -10   5    0.86    0.48
  -5  10  -5    2.85    0.62
   5 -10   5    3.03    0.66
   5 -10   5    5.02    0.88
   5 -10   5    3.01    0.78
   5 -10   5    2.36    0.92
  -6  10  -5    1.36    0.42
   6 -10   5    0.69    0.44
   6 -10   5    0.66    0.63
   6 -10   5    1.61    0.63
  -7  10  -5    0.66    0.37
   7 -10   5    1.45    0.58
   7 -10   5    0.14    0.54
  -8  10  -5   11.11    1.30
   8 -10   5    9.20    1.46
   8 -10   5    6.00    1.47
  -9  10  -5    4.75    0.76
   9 -10   5    1.98    0.83
   9 -10   5    5.05    0.95
 -10  10  -5    1.19    0.43
  10 -10   5   -0.11    0.52
  10 -10   5    0.27    0.54
 -11  10  -5    1.52    0.51
  11 -10   5    1.87    0.71
   5   9  -5    0.72    0.63
  -5  -9   5   -0.55    0.57
   4   9  -5    1.27    0.62
  -4  -9   5    1.53    0.66
  -4  -9   5    1.35    0.67
   3   9  -5    1.08    0.57
  -3  -9   5    0.80    0.51
  -3  -9   5    0.53    0.57
   2   9  -5    0.32    0.45
  -2  -9   5    0.38    0.46
  -2  -9   5   -0.16    0.45
   1   9  -5    0.39    0.40
  -1  -9   5    0.57    0.45
  -1  -9   5    0.08    0.50
   0   9  -5    1.79    0.51
   0  -9   5    1.83    0.56
   0  -9   5    1.07    0.60
   0  -9   5    1.72    0.53
  -1   9  -5    2.67    0.57
   1  -9   5    3.25    0.69
   1  -9   5    2.82    0.69
   1  -9   5    1.51    0.72
  -2   9  -5   15.35    1.66
   2  -9   5   10.14    1.87
   2  -9   5    8.98    1.69
   2  -9   5   14.38    1.74
  -3   9  -5   20.32    2.12
   3  -9   5   13.34    2.19
   3  -9   5   11.70    2.31
   3  -9   5   18.48    2.20
  -4   9  -5    0.88    0.36
   4  -9   5    1.46    0.53
   4  -9   5    1.89    0.57
   4  -9   5    1.06    0.60
   4  -9   5    1.11    0.44
  -5   9  -5   11.48    1.28
   5  -9   5    7.90    1.27
   5  -9   5    7.37    1.52
   5  -9   5   10.46    1.39
   5  -9   5    7.89    1.36
  -6   9  -5    1.96    0.44
   6  -9   5    1.56    0.42
   6  -9   5    2.47    0.61
   6  -9   5    1.59    0.67
   6  -9   5    1.21    0.38
  -7   9  -5    2.52    0.49
   7  -9   5    2.00    0.64
   7  -9   5    2.33    0.75
  -8   9  -5    1.41    0.39
   8  -9   5    1.85    0.59
   8  -9   5    0.54    0.53
  -9   9  -5    5.91    0.91
   9  -9   5    6.39    1.06
   9  -9   5    4.53    1.06
  10  -9   5    5.89    1.16
  10  -9   5    7.00    1.14
  11  -9   5    0.37    0.51
   7   8  -5    0.77    0.68
   6   8  -5    0.15    0.61
  -6  -8   5    0.10    0.57
   5   8  -5    1.17    0.67
  -5  -8   5    1.46    0.67
   4   8  -5   -0.19    0.45
  -4  -8   5    0.92    0.51
  -4  -8   5    0.46    0.54
   3   8  -5    5.78    0.99
  -3  -8   5    5.51    1.01
  -3  -8   5    4.06    0.96
   2   8  -5    0.23    0.38
  -2  -8   5    0.30    0.39
  -2  -8   5    0.51    0.44
   1   8  -5    1.82    0.54
  -1  -8   5    2.83    0.62
  -1  -8   5    2.57    0.63
  -1  -8   5    2.03    0.65
   0   8  -5    0.80    0.39
   0  -8   5    1.66    0.50
   0  -8   5    0.67    0.49
   0  -8   5    1.20    0.46
  -1   8  -5    0.89    0.34
   1  -8   5    0.86    0.40
   1  -8   5    1.02    0.44
   1  -8   5    0.23    0.44
  -2   8  -5   11.91    1.29
   2  -8   5    9.55    1.34
   2  -8   5    6.75    1.43
   2  -8   5    8.12    1.34
  -3   8  -5    0.79    0.30
   3  -8   5    0.75    0.41
   3  -8   5    0.93    0.52
   3  -8   5    0.71    0.38
  -4   8  -5   24.04    2.59
   4  -8   5   22.24    2.69
   4  -8   5   20.43    2.68
   4  -8   5   17.96    2.77
   4  -8   5   18.10    2.60
  -5   8  -5    1.45    0.35
   5  -8   5    1.88    0.52
   5  -8   5    0.82    0.54
   5  -8   5    1.42    0.37
   5  -8   5    1.23    0.40
  -6   8  -5    4.30    0.72
   6  -8   5    5.13    0.70
   6  -8   5    3.95    0.93
   6  -8   5    5.68    0.90
  -7   8  -5    0.45    0.27
   7  -8   5    0.37    0.45
   7  -8   5    1.04    0.48
   8  -8   5    0.26    0.41
   8  -8   5    0.22    0.41
   9  -8   5    6.04    0.99
   9  -8   5    5.13    1.04
  10  -8   5    0.64    0.48
  10  -8   5    0.55    0.45
  11  -8   5    8.47    1.32
  12  -8   5    0.94    0.54
   8   7  -5    0.25    0.64
   8   7  -5    0.22    0.64
   7   7  -5    0.63    0.61
  -7  -7   5    0.21    0.62
   6   7  -5    3.28    0.86
  -6  -7   5    2.86    0.81
   5   7  -5    3.60    0.82
  -5  -7   5    2.49    0.75
  -5  -7   5    2.47    0.73
   4   7  -5    1.67    0.59
  -4  -7   5    1.44    0.55
  -4  -7   5    1.41    0.58
   3   7  -5    1.22    0.47
  -3  -7   5    0.56    0.48
  -3  -7   5    1.30    0.49
   2   7  -5   14.64    1.87
  -2  -7   5   11.07    1.87
  -2  -7   5   13.32    1.88
  -2  -7   5   16.72    1.88
   1   7  -5    4.33    0.78
  -1  -7   5    5.61    0.85
  -1  -7   5    5.42    0.86
  -1  -7   5    3.14    0.81
   0   7  -5    5.74    0.91
   0  -7   5    6.87    0.94
   0  -7   5    5.78    0.98
   0  -7   5    5.11    1.04
  -1   7  -5    0.14    0.23
   1  -7   5    0.35    0.37
   1  -7   5    0.32    0.32
   1  -7   5    0.29    0.31
  -2   7  -5    0.33    0.24
   2  -7   5    1.08    0.21
   2  -7   5    0.87    0.37
   2  -7   5    0.96    0.38
   2  -7   5    0.99    0.46
  -3   7  -5   11.59    1.50
   3  -7   5   11.15    1.70
   3  -7   5   11.57    1.43
   3  -7   5   12.12    1.59
   3  -7   5   14.63    1.64
   3  -7   5   11.22    1.61
  -4   7  -5    3.96    0.69
   4  -7   5    4.87    0.92
   4  -7   5    5.06    0.80
   4  -7   5    5.66    0.85
   4  -7   5    5.08    0.75
  -5   7  -5   26.50    2.95
   5  -7   5   22.89    3.13
   5  -7   5   24.53    2.94
   5  -7   5   24.48    3.05
   5  -7   5   22.36    2.94
  -6   7  -5   14.15    1.78
   6  -7   5   15.06    1.75
   6  -7   5   15.26    1.89
   6  -7   5   11.78    1.93
   7  -7   5    3.71    0.78
   7  -7   5    3.77    0.70
   7  -7   5    3.43    0.48
   8  -7   5    1.44    0.53
   8  -7   5    2.67    0.57
   9  -7   5    1.15    0.49
   9  -7   5    0.70    0.42
  10  -7   5    1.05    0.49
  10  -7   5    1.99    0.52
  11  -7   5    1.90    0.54
  12  -7   5   10.04    1.44
   8   6  -5   -0.32    0.54
   8   6  -5    0.02    0.61
   7   6  -5    0.17    0.53
  -7  -6   5   -0.33    0.49
   6   6  -5    4.98    0.97
  -6  -6   5    3.34    0.82
   5   6  -5   -0.20    0.38
  -5  -6   5    0.29    0.40
  -5  -6   5    0.00    0.39
   4   6  -5    6.12    1.01
  -4  -6   5    6.21    1.02
  -4  -6   5    4.71    0.96
   3   6  -5    3.44    0.67
  -3  -6   5    3.41    0.71
  -3  -6   5    2.53    0.67
  -3  -6   5    4.12    0.69
   2   6  -5   15.52    1.85
  -2  -6   5   13.83    1.87
  -2  -6   5   15.89    1.85
  -2  -6   5   10.75    1.85
   1   6  -5    5.26    0.95
  -1  -6   5    7.23    0.99
  -1  -6   5    7.55    1.03
  -1  -6   5    7.13    1.11
   0   6  -5    5.83    0.87
   0  -6   5    6.41    0.92
   0  -6   5    6.83    1.08
   0  -6   5    6.06    0.97
  -1   6  -5    9.03    1.10
   1  -6   5    9.32    1.20
   1  -6   5    7.52    1.13
   1  -6   5    6.90    1.25
  -2   6  -5    2.06    0.42
   2  -6   5    3.88    0.59
   2  -6   5    2.80    0.53
   2  -6   5    2.01    0.57
  -3   6  -5    8.42    1.06
   3  -6   5    7.16    1.14
   3  -6   5    9.13    1.17
   3  -6   5    8.03    1.12
   3  -6   5    9.34    1.34
  -4   6  -5    7.81    0.96
   4  -6   5    8.15    1.21
   4  -6   5    7.18    0.99
   4  -6   5    7.14    1.05
   4  -6   5    7.37    1.00
   5  -6   5    7.35    1.20
   5  -6   5    7.90    0.98
   5  -6   5    7.16    1.06
   6  -6   5   10.99    1.28
   6  -6   5    9.50    1.38
   6  -6   5   10.14    1.53
   7  -6   5   53.08    6.88
   7  -6   5   59.16    6.84
   7  -6   5   58.08    6.71
  -8   6  -5    0.22    0.18
   8  -6   5    0.13    0.29
   8  -6   5    0.11    0.32
   9  -6   5    8.66    1.28
   9  -6   5    9.02    1.22
  10  -6   5    0.41    0.34
  10  -6   5    0.22    0.38
  11  -6   5    1.30    0.46
  12  -6   5    1.79    0.54
   9   5  -5   -0.39    0.50
   9   5  -5   -0.36    0.49
   8   5  -5    2.18    0.73
   8   5  -5    2.09    0.74
   7   5  -5    0.46    0.50
   7   5  -5    0.88    0.54
  -7  -5   5    0.31    0.47
   6   5  -5    0.62    0.46
  -6  -5   5    0.47    0.45
  -6  -5   5    0.94    0.47
   5   5  -5    4.89    0.83
  -5  -5   5    3.30    0.73
  -5  -5   5    3.58    0.77
   4   5  -5    1.85    0.50
   4   5  -5    1.60    0.44
  -4  -5   5    1.81    0.50
  -4  -5   5    1.85    0.51
   3   5  -5   13.58    1.61
   3   5  -5   12.69    1.58
  -3  -5   5   11.02    1.61
  -3  -5   5   13.16    1.59
  -3  -5   5    9.65    1.59
   2   5  -5    5.46    0.82
   2   5  -5    6.39    0.84
  -2  -5   5    5.98    0.92
  -2  -5   5    5.05    0.85
  -2  -5   5    5.40    0.91
   1   5  -5   15.42    1.85
  -1  -5   5   15.47    1.88
  -1  -5   5   12.63    1.91
  -1  -5   5   14.72    1.91
   0   5  -5    0.40    0.21
   0  -5   5    0.87    0.34
  -1   5  -5   33.78    4.05
   1  -5   5   29.87    3.99
   1  -5   5   36.72    4.15
   1  -5   5   32.56    4.17
   1  -5   5   39.23    4.13
  -2   5  -5    3.19    0.50
   2  -5   5    4.28    0.61
   2  -5   5    2.36    0.62
   2  -5   5    3.70    0.60
   2  -5   5    4.71    0.65
   2  -5   5    3.71    0.45
  -3   5  -5   14.89    1.82
   3  -5   5   12.76    1.89
   3  -5   5   16.01    1.88
   3  -5   5   17.65    1.89
   3  -5   5   13.85    1.96
   4  -5   5    0.19    0.25
   4  -5   5    0.71    0.33
   4  -5   5    0.59    0.21
   5  -5   5    2.60    0.38
   5  -5   5    1.97    0.45
   5  -5   5    2.28    0.51
  -6   5  -5   29.88    3.35
   6  -5   5   26.83    3.46
   6  -5   5   27.82    3.52
   6  -5   5   28.30    3.37
  -7   5  -5    0.08    0.14
  -7   5  -5    0.26    0.13
   7  -5   5    0.07    0.23
   7  -5   5   -0.14    0.25
   7  -5   5    0.20    0.12
   8  -5   5   25.54    3.04
   8  -5   5   23.35    2.96
   9  -5   5    0.02    0.32
   9  -5   5    0.47    0.30
  10  -5   5    8.27    1.17
  10  -5   5    8.99    1.22
  11  -5   5    0.31    0.35
  12  -5   5    0.82    0.42
  10   4  -5    2.07    0.76
   9   4  -5    1.04    0.59
   9   4  -5    1.22    0.61
   8   4  -5    5.40    1.03
   8   4  -5    4.36    0.95
   7   4  -5   -0.06    0.39
   7   4  -5   -0.19    0.39
  -7  -4   5    0.14    0.35
   6   4  -5    0.35    0.39
  -6  -4   5    1.21    0.44
  -6  -4   5    0.53    0.37
   5   4  -5    2.99    0.60
   5   4  -5    2.49    0.52
  -5  -4   5    3.26    0.64
  -5  -4   5    1.81    0.53
   4   4  -5    2.81    0.49
   4   4  -5    2.08    0.49
  -4  -4   5    1.60    0.48
  -4  -4   5    3.00    0.58
   3   4  -5   20.30    2.24
   3   4  -5   18.16    2.20
  -3  -4   5   15.45    2.23
  -3  -4   5   16.85    2.26
   2   4  -5    2.57    0.43
   2   4  -5    1.69    0.38
  -2  -4   5    2.43    0.48
  -2  -4   5    1.80    0.41
  -2  -4   5    1.91    0.46
   1   4  -5    8.88    1.13
   1   4  -5    8.40    1.11
   1   4  -5    7.94    1.10
  -1  -4   5    7.94    1.18
  -1  -4   5    9.90    1.16
   0   4  -5   21.89    2.59
   0  -4   5   20.42    2.67
   0  -4   5   18.99    2.63
   0  -4   5   26.21    2.60
   0  -4   5   21.00    2.69
   0  -4   5   20.37    2.55
  -1   4  -5   11.17    1.62
   1  -4   5   14.27    1.72
   1  -4   5   12.03    1.61
   1  -4   5   15.09    1.70
   1  -4   5   14.19    1.59
   1  -4   5   14.64    1.76
   1  -4   5   15.29    1.72
  -2   4  -5   31.96    4.11
   2  -4   5   36.79    4.19
   2  -4   5   34.06    4.24
   2  -4   5   37.34    4.18
   2  -4   5   34.52    4.17
   3  -4   5    9.59    1.18
   3  -4   5    8.85    1.20
   3  -4   5    9.26    1.26
  -4   4  -5    9.31    1.30
   4  -4   5   10.60    1.34
   4  -4   5   11.14    1.30
   4  -4   5   10.45    1.39
  -5   4  -5    1.52    0.23
  -5   4  -5    0.46    0.13
   5  -4   5    0.95    0.31
   5  -4   5    0.82    0.26
   5  -4   5    0.74    0.19
  -6   4  -5    2.01    0.30
   6  -4   5    2.04    0.31
   6  -4   5    1.90    0.39
   6  -4   5    2.07    0.46
   7  -4   5   16.06    1.98
   7  -4   5   18.39    2.12
   7  -4   5   16.00    2.03
   8  -4   5    4.51    0.72
   8  -4   5    3.76    0.62
   9  -4   5   29.47    3.65
   9  -4   5   30.19    3.61
  10  -4   5   17.01    2.03
  10  -4   5   15.20    2.03
  11  -4   5    6.83    0.97
  12  -4   5    3.93    0.70
  10   3  -5    1.82    0.67
   9   3  -5    8.55    1.40
   8   3  -5    0.54    0.42
   8   3  -5    0.18    0.41
   7   3  -5    6.29    1.12
   7   3  -5    8.04    1.19
  -7  -3   5    6.75    1.17
  -7  -3   5    6.70    1.05
   6   3  -5    2.40    0.59
   6   3  -5    2.18    0.56
   6   3  -5    2.58    0.50
  -6  -3   5    2.46    0.59
  -6  -3   5    2.21    0.52
   5   3  -5    1.89    0.51
   5   3  -5    2.53    0.48
   5   3  -5    2.19    0.52
  -5  -3   5    3.98    0.61
  -5  -3   5    2.00    0.48
   4   3  -5    1.48    0.32
   4   3  -5    0.66    0.29
  -4  -3   5    1.28    0.35
   3   3  -5    0.35    0.21
   3   3  -5    0.15    0.20
  -3  -3   5    0.50    0.26
  -3  -3   5    0.22    0.22
   2   3  -5   24.57    3.14
   2   3  -5   29.36    3.16
  -2  -3   5   20.45    3.17
  -2  -3   5   27.59    3.17
  -2  -3   5   29.00    3.24
   1   3  -5    1.19    0.24
   1   3  -5    1.34    0.28
   1   3  -5    1.48    0.29
  -1  -3   5    1.47    0.34
  -1  -3   5    1.52    0.26
  -1  -3   5    0.94    0.28
  -1  -3   5    1.37    0.33
   0   3  -5    9.46    1.19
   0  -3   5    9.35    1.24
   0  -3   5    9.24    1.26
   0  -3   5   10.27    1.29
   0  -3   5   10.73    1.28
   1  -3   5    0.43    0.22
   1  -3   5    0.54    0.18
   1  -3   5    0.48    0.18
   1  -3   5    0.59    0.20
  -2   3  -5   16.55    2.18
   2  -3   5   18.10    2.17
   2  -3   5   16.79    2.28
   2  -3   5   21.79    2.26
   2  -3   5   21.43    2.21
   2  -3   5   16.86    2.24
  -3   3  -5    4.86    0.73
  -3   3  -5    4.79    0.61
   3  -3   5    5.51    0.75
   3  -3   5    5.35    0.71
   3  -3   5    5.95    0.69
   3  -3   5    5.18    0.62
  -4   3  -5   25.83    3.53
  -4   3  -5   28.57    3.39
   4  -3   5   30.32    3.46
   4  -3   5   28.60    3.43
   4  -3   5   30.00    3.51
  -5   3  -5    0.62    0.14
   5  -3   5    0.29    0.14
   5  -3   5    0.42    0.19
   5  -3   5    0.54    0.25
   6  -3   5    3.77    0.62
   6  -3   5    3.77    0.53
   6  -3   5    3.46    0.49
   7  -3   5   10.73    1.38
   7  -3   5   11.25    1.30
   7  -3   5    9.75    1.31
   8  -3   5   15.02    2.00
   8  -3   5   18.66    2.08
   9  -3   5   10.10    1.22
   9  -3   5    8.54    1.24
  10  -3   5    5.53    0.80
  10  -3   5    5.76    0.85
  11  -3   5   23.87    2.92
  12  -3   5    1.02    0.40
  11   2  -5    0.73    0.49
  10   2  -5    0.81    0.51
   9   2  -5   -0.15    0.37
   8   2  -5    5.59    0.98
   7   2  -5    0.48    0.36
   7   2  -5    0.50    0.37
  -7  -2   5    0.84    0.30
   6   2  -5   11.03    1.49
   6   2  -5   12.93    1.45
   6   2  -5   10.49    1.49
  -6  -2   5   11.73    1.54
  -6  -2   5    9.21    1.40
   5   2  -5    6.30    0.86
   5   2  -5    6.04    0.92
   5   2  -5    6.00    0.81
  -5  -2   5    4.75    0.81
  -5  -2   5    5.97    0.92
   4   2  -5    0.07    0.17
   4   2  -5    0.51    0.23
   4   2  -5    0.35    0.24
  -4  -2   5    0.76    0.27
  -4  -2   5    0.31    0.19
   3   2  -5    3.88    0.55
   2   2  -5    4.32    0.67
   2   2  -5    4.85    0.85
   2   2  -5    5.66    0.72
   2   2  -5    5.20    0.70
  -2  -2   5    5.08    0.68
  -2  -2   5    6.36    0.78
  -2  -2   5    5.60    0.73
   1   2  -5    7.64    0.99
   1   2  -5    8.77    1.06
   1   2  -5    7.95    1.02
  -1  -2   5    7.87    0.99
  -1  -2   5    8.34    1.06
  -1  -2   5    9.23    1.09
  -1  -2   5    8.64    1.06
  -1  -2   5    7.26    1.03
   0   2  -5    6.02    0.90
   0   2  -5    6.58    0.86
   0  -2   5    8.70    0.96
   0  -2   5    7.55    0.86
   0  -2   5    9.24    0.97
   0  -2   5    5.84    0.91
   0  -2   5    8.85    0.97
   1  -2   5   20.13    2.34
   1  -2   5   22.25    2.38
   1  -2   5   16.71    2.40
   1  -2   5   19.31    2.38
   1  -2   5   19.37    2.40
  -2   2  -5    6.88    0.76
   2  -2   5    5.66    0.84
   2  -2   5    5.96    0.81
  -3   2  -5   51.30    6.01
  -3   2  -5   52.83    6.03
  -3   2  -5   55.02    6.03
   3  -2   5   49.58    6.04
   3  -2   5   45.75    6.01
   3  -2   5   50.22    6.04
   3  -2   5   54.45    6.10
  -4   2  -5    0.19    0.11
   4  -2   5    0.23    0.18
   4  -2   5    0.20    0.11
   4  -2   5    0.19    0.13
   4  -2   5    0.23    0.15
   5  -2   5   80.13    9.28
   5  -2   5   74.81    9.34
   5  -2   5   82.76    9.29
   5  -2   5   77.69    9.28
   6  -2   5    0.00    0.12
   6  -2   5    0.07    0.20
   6  -2   5    0.23    0.15
   7  -2   5   12.49    1.51
   7  -2   5   12.12    1.52
   7  -2   5   12.62    1.58
   8  -2   5    0.88    0.24
   8  -2   5    1.37    0.33
   9  -2   5    0.15    0.25
   9  -2   5    0.17    0.20
  10  -2   5   29.84    3.47
  10  -2   5   27.73    3.49
  11  -2   5    0.11    0.27
  12  -2   5   11.12    1.44
  11   1  -5    0.10    0.42
  10   1  -5    0.53    0.43
   9   1  -5    0.25    0.36
   8   1  -5   -0.10    0.29
  -8  -1   5    0.24    0.33
   7   1  -5   11.92    1.56
  -7  -1   5   10.60    1.40
  -7  -1   5    9.61    1.56
  -7  -1   5   12.55    1.37
   6   1  -5   22.22    2.50
  -6  -1   5   16.73    2.49
  -6  -1   5   20.01    2.36
   5   1  -5    3.64    0.64
  -5  -1   5    3.69    0.54
  -5  -1   5    4.73    0.70
   4   1  -5   13.99    2.03
   4   1  -5   18.83    2.11
  -4  -1   5   16.92    2.03
  -4  -1   5   19.15    2.14
   3   1  -5    1.05    0.29
   3   1  -5    1.57    0.27
   3   1  -5    1.34    0.28
  -3  -1   5    1.55    0.27
  -3  -1   5    1.37    0.33
  -3  -1   5    1.62    0.34
   2   1  -5    3.84    0.42
   2   1  -5    1.95    0.40
   2   1  -5    2.76    0.38
  -2  -1   5    1.96    0.38
  -2  -1   5    2.87    0.44
  -2  -1   5    2.36    0.38
   1   1  -5    1.68    0.30
   1   1  -5    2.28    0.36
   1   1  -5    2.08    0.33
   1   1  -5    1.61    0.32
  -1  -1   5    2.17    0.28
  -1  -1   5    2.14    0.36
  -1  -1   5    1.51    0.30
  -1  -1   5    1.70    0.33
   0   1  -5    2.58    0.41
   0   1  -5    2.49    0.38
   0   1  -5    2.60    0.48
   0   1  -5    2.86    0.42
   0   1  -5    3.16    0.50
   0  -1   5    3.10    0.43
   0  -1   5    3.21    0.45
   0  -1   5    2.85    0.35
   0  -1   5    3.23    0.39
   0  -1   5    2.91    0.44
  -1   1  -5   25.76    3.26
  -1   1  -5   29.35    3.24
  -1   1  -5   27.28    3.29
  -1   1  -5   25.39    3.28
  -1   1  -5   25.50    3.29
   1  -1   5   30.76    3.27
   1  -1   5   27.90    3.24
   1  -1   5   28.04    3.32
   1  -1   5   25.02    3.28
   1  -1   5   32.31    3.32
  -2   1  -5    9.52    1.01
  -2   1  -5    7.40    1.00
  -2   1  -5    8.36    1.01
   2  -1   5    8.04    1.02
   2  -1   5    8.58    1.05
   2  -1   5    7.72    1.01
   2  -1   5    8.40    1.07
   2  -1   5    8.94    1.02
  -3   1  -5    6.27    0.72
  -3   1  -5    5.92    0.71
   3  -1   5    6.33    0.73
   3  -1   5    4.75    0.70
   3  -1   5    5.28    0.69
   4  -1   5   34.78    4.12
   4  -1   5   34.51    4.06
   4  -1   5   36.20    4.13
   4  -1   5   33.24    4.08
   4  -1   5   33.88    4.08
   5  -1   5   14.43    1.74
   5  -1   5   13.98    1.78
   5  -1   5   13.68    1.73
   5  -1   5   15.78    1.70
   5  -1   5   11.96    1.77
   6  -1   5   27.37    3.30
   6  -1   5   27.29    3.22
   6  -1   5   28.98    3.28
   6  -1   5   25.62    3.34
   6  -1   5   27.23    3.26
   7  -1   5    2.04    0.38
   7  -1   5    2.61    0.44
   7  -1   5    2.12    0.31
   8  -1   5    3.28    0.48
   8  -1   5    4.17    0.60
   9  -1   5    3.21    0.47
  10  -1   5    1.95    0.37
  11  -1   5    5.10    0.78
  11  -1   5    6.74    0.81
  12  -1   5    4.39    0.68
  12   0  -5    0.25    0.45
  11   0  -5    0.01    0.41
  10   0  -5    0.43    0.39
   9   0  -5    6.38    1.04
   8   0  -5    2.92    0.56
  -8   0   5    1.54    0.51
   7   0  -5    0.22    0.26
  -7   0   5    0.92    0.36
   6   0  -5    3.62    0.65
  -6   0   5    4.07    0.69
   5   0  -5   10.87    1.45
   5   0  -5   13.04    1.54
  -5   0   5   12.73    1.40
  -5   0   5    9.57    1.52
  -5   0   5   11.54    1.52
   4   0  -5    2.99    0.39
   4   0  -5    2.90    0.49
  -4   0   5    2.56    0.37
  -4   0   5    3.28    0.49
   3   0  -5    1.51    0.33
   3   0  -5    2.50    0.30
  -3   0   5    1.37    0.26
  -3   0   5    1.94    0.33
   2   0  -5    8.79    1.14
   2   0  -5    7.87    1.10
   2   0  -5    8.57    1.08
  -2   0   5    8.23    1.10
  -2   0   5    8.06    1.07
  -2   0   5   10.41    1.14
  -2   0   5    9.60    1.16
   1   0  -5    1.47    0.26
   1   0  -5    1.37    0.28
   1   0  -5    1.48    0.28
   1   0  -5    2.31    0.34
  -1   0   5    1.16    0.25
  -1   0   5    2.42    0.32
  -1   0   5    1.46    0.29
  -1   0   5    2.07    0.28
   0   0  -5    4.24    0.62
   0   0  -5    4.51    0.60
   0   0  -5    4.00    0.62
   0   0   5    5.15    0.60
   0   0   5    5.51    0.62
   0   0   5    5.36    0.64
   0   0   5    5.03    0.64
   0   0   5    4.79    0.64
  -1   0  -5    4.21    0.52
  -1   0  -5    4.01    0.51
  -1   0  -5    3.33    0.51
   1   0   5    4.25    0.52
   1   0   5    4.74    0.53
   1   0   5    4.36    0.53
   1   0   5    3.61    0.55
   1   0   5    3.64    0.54
  -2   0  -5   42.14    5.29
  -2   0  -5   50.42    5.29
   2   0   5   42.89    5.29
   2   0   5   47.73    5.29
   2   0   5   46.64    5.32
   2   0   5   42.42    5.27
   2   0   5   41.25    5.29
   3   0   5    1.45    0.33
   3   0   5    2.15    0.37
   3   0   5    1.88    0.32
   3   0   5    2.48    0.29
   3   0   5    2.10    0.33
   4   0   5   36.55    4.25
   4   0   5   35.89    4.24
   4   0   5   33.03    4.21
   4   0   5   36.52    4.21
   5   0   5    2.11    0.39
   5   0   5    2.15    0.43
   5   0   5    1.94    0.34
   5   0   5    1.90    0.35
   6   0   5   26.86    2.93
   6   0   5   22.85    2.93
   6   0   5   21.62    2.99
   6   0   5   25.19    2.95
   7   0   5    5.48    0.91
   7   0   5    5.43    0.69
   7   0   5    6.08    0.79
   8   0   5   17.67    2.49
   8   0   5   20.42    2.31
   8   0   5   18.91    2.32
   9   0   5    0.91    0.22
   9   0   5    0.44    0.19
  10   0   5    2.35    0.38
  10   0   5    1.92    0.39
  11   0   5    0.99    0.30
  11   0   5    1.58    0.34
  12  -1  -5    1.35    0.57
  11  -1  -5    3.58    0.78
  10  -1  -5    1.64    0.51
 -10   1   5    0.96    0.48
   9  -1  -5   -0.06    0.30
  -9   1   5    0.39    0.35
   8  -1  -5    1.98    0.54
  -8   1   5    3.17    0.64
  -8   1   5    2.36    0.53
   7  -1  -5    1.97    0.47
  -7   1   5    2.25    0.45
  -7   1   5    1.39    0.46
   6  -1  -5    3.10    0.46
   6  -1  -5    2.85    0.56
  -6   1   5    4.04    0.57
  -6   1   5    3.45    0.62
   5  -1  -5   11.26    1.31
   5  -1  -5    8.91    1.32
   4  -1  -5   23.40    3.10
   4  -1  -5   27.95    3.02
   4  -1  -5   27.29    3.12
  -4   1   5   24.16    3.00
  -4   1   5   26.16    3.15
  -4   1   5   24.06    3.07
   3  -1  -5    3.76    0.59
   3  -1  -5    3.98    0.55
   3  -1  -5    4.13    0.48
  -3   1   5    4.04    0.56
  -3   1   5    3.17    0.46
  -3   1   5    3.20    0.52
  -3   1   5    3.57    0.59
   2  -1  -5   17.51    2.36
   2  -1  -5   18.41    2.35
   2  -1  -5   20.07    2.33
   2  -1  -5   19.64    2.39
  -2   1   5   23.72    2.39
  -2   1   5   18.02    2.34
  -2   1   5   17.98    2.34
  -2   1   5   20.05    2.32
   1  -1  -5   18.56    2.04
   1  -1  -5   15.27    2.02
   1  -1  -5   14.52    2.01
  -1   1   5   15.99    2.00
  -1   1   5   16.59    2.01
  -1   1   5   17.63    2.02
  -1   1   5   19.89    2.03
   0  -1  -5    2.91    0.41
   0  -1  -5    2.44    0.38
   0   1   5    3.04    0.41
   0   1   5    2.65    0.40
   0   1   5    2.85    0.40
   0   1   5    3.46    0.43
   0   1   5    3.27    0.40
  -1  -1  -5    1.68    0.26
  -1  -1  -5    1.90    0.30
   1   1   5    2.17    0.30
   1   1   5    1.61    0.29
   1   1   5    1.50    0.30
   1   1   5    1.85    0.31
   1   1   5    1.73    0.28
   2   1   5   13.20    1.59
   2   1   5   11.97    1.59
   2   1   5   13.32    1.57
   2   1   5   12.62    1.61
   2   1   5   14.36    1.62
   3   1   5   16.33    1.87
   3   1   5   15.89    1.91
   3   1   5   14.64    1.90
   3   1   5   14.93    1.92
   3   1   5   16.34    1.94
   4   1   5   13.13    1.47
   4   1   5   11.55    1.51
   4   1   5   11.90    1.53
   4   1   5   12.08    1.57
   4   1   5   11.98    1.52
   5   1   5    9.04    1.40
   5   1   5   10.48    1.36
   5   1   5   12.02    1.30
   5   1   5   10.34    1.34
   5   1   5   10.02    1.35
   6   1   5    0.89    0.29
   6   1   5    1.23    0.40
   6   1   5    0.91    0.20
   7   1   5   19.36    2.49
   7   1   5   22.05    2.59
   7   1   5   22.71    2.68
   7   1   5   21.04    2.48
   8   1   5    0.40    0.18
   8   1   5    0.42    0.37
   8   1   5    0.34    0.19
   9   1   5   11.51    1.28
   9   1   5    8.77    1.26
   9   1   5   10.70    1.58
  10   1   5    0.43    0.27
  10   1   5    0.20    0.46
  10   1   5    0.23    0.22
  11   1   5    1.79    0.38
  12  -2  -5    0.53    0.47
  11  -2  -5    0.40    0.42
  10  -2  -5    1.55    0.53
   9  -2  -5    5.23    0.81
  -9   2   5    3.96    0.69
  -9   2   5    3.47    0.79
   8  -2  -5    0.82    0.36
  -8   2   5    0.95    0.39
  -8   2   5    0.34    0.24
   7  -2  -5    7.93    0.91
   7  -2  -5    4.76    0.67
  -7   2   5    5.70    0.92
  -7   2   5    7.27    0.81
   6  -2  -5    8.96    1.13
   6  -2  -5    6.87    1.04
  -6   2   5    7.95    1.15
  -6   2   5    9.16    1.06
   5  -2  -5    9.69    1.15
   5  -2  -5   10.10    1.28
   5  -2  -5    8.39    1.25
  -5   2   5    8.82    1.30
  -5   2   5   10.78    1.22
   4  -2  -5   10.60    1.40
   3  -2  -5   13.99    1.88
   3  -2  -5   14.51    1.82
   3  -2  -5   15.81    1.92
   3  -2  -5   14.83    1.85
  -3   2   5   14.42    1.83
  -3   2   5   17.32    1.90
  -3   2   5   15.93    1.86
   2  -2  -5   21.47    2.41
   2  -2  -5   20.93    2.36
   2  -2  -5   16.59    2.43
  -2   2   5   19.65    2.38
  -2   2   5   17.18    2.36
  -2   2   5   21.77    2.42
   1  -2  -5    3.96    0.61
  -1   2   5    5.08    0.60
  -1   2   5    4.34    0.59
  -1   2   5    4.03    0.59
  -1   2   5    5.67    0.64
  -1   2   5    4.51    0.59
   0  -2  -5   48.27    5.64
   0   2   5   47.78    5.65
   0   2   5   49.38    5.65
   0   2   5   46.24    5.66
   0   2   5   46.35    5.66
   0   2   5   48.44    5.64
  -1  -2  -5   10.02    1.26
   1   2   5    9.81    1.31
   1   2   5   10.70    1.29
   1   2   5   10.99    1.28
   1   2   5   11.80    1.29
   1   2   5    9.12    1.28
  -2  -2  -5    0.02    0.09
   2   2   5    0.10    0.12
   2   2   5   -0.01    0.13
   2   2   5   -0.07    0.15
   2   2   5   -0.01    0.10
   3   2   5    0.23    0.17
   3   2   5    0.18    0.14
   3   2   5    0.23    0.13
   3   2   5    0.24    0.22
   4   2   5    0.34    0.24
   4   2   5    0.07    0.16
   4   2   5    0.29    0.15
   4   2   5    0.16    0.16
   5   2   5   17.80    2.21
   5   2   5   17.11    2.22
   5   2   5   16.48    2.29
   5   2   5   19.69    2.19
   6   2   5    7.05    0.83
   6   2   5    4.64    0.95
   6   2   5    6.03    0.90
   7   2   5    3.13    0.51
   7   2   5    3.71    0.74
   7   2   5    3.29    0.60
   8   2   5    7.06    0.96
   8   2   5    7.25    0.96
   8   2   5    7.37    1.22
   9   2   5    0.67    0.52
   9   2   5    1.77    0.38
   9   2   5    1.48    0.34
  10   2   5    3.39    0.85
  10   2   5    2.80    0.49
  12  -3  -5    1.27    0.55
  11  -3  -5    0.21    0.42
  10  -3  -5    1.20    0.49
   9  -3  -5    3.37    0.70
  -9   3   5    3.00    0.74
  -9   3   5    4.83    0.63
   8  -3  -5    3.09    0.63
  -8   3   5    3.44    0.52
  -8   3   5    2.63    0.66
   7  -3  -5    3.25    0.54
   7  -3  -5    3.24    0.65
  -7   3   5    5.24    0.56
  -7   3   5    2.77    0.65
   6  -3  -5    1.18    0.30
   5  -3  -5   18.63    2.13
   5  -3  -5   17.35    2.24
   5  -3  -5   18.15    2.27
  -5   3   5   17.81    2.19
  -5   3   5   16.99    2.15
   4  -3  -5    8.70    1.10
   4  -3  -5    7.63    1.13
   4  -3  -5    9.55    1.23
   4  -3  -5   10.28    1.22
  -4   3   5    9.67    1.15
  -4   3   5    9.01    1.12
   3  -3  -5    2.79    0.49
  -3   3   5    3.72    0.54
  -3   3   5    2.86    0.43
  -3   3   5    2.86    0.45
   2  -3  -5   34.83    4.40
  -2   3   5   36.54    4.38
  -2   3   5   32.56    4.36
  -2   3   5   39.48    4.42
  -2   3   5   40.41    4.36
   1  -3  -5   12.92    1.54
  -1   3   5   11.87    1.54
  -1   3   5   12.17    1.51
  -1   3   5   12.55    1.52
  -1   3   5   12.28    1.55
   0  -3  -5    4.48    0.61
   0   3   5    4.44    0.65
   0   3   5    4.36    0.62
   0   3   5    4.98    0.62
   0   3   5    4.42    0.60
  -1  -3  -5   17.62    1.99
   1   3   5   16.30    2.01
   1   3   5   17.52    2.01
   1   3   5   15.73    2.05
   1   3   5   15.06    1.99
  -2  -3  -5    0.32    0.15
   2   3   5    0.25    0.14
   2   3   5    0.19    0.16
   2   3   5    0.28    0.23
   2   3   5    0.44    0.17
   3   3   5    0.02    0.16
   3   3   5    0.09    0.16
   3   3   5   -0.07    0.14
   3   3   5    0.10    0.24
   4   3   5    8.18    1.04
   4   3   5    7.69    1.05
   4   3   5    8.19    1.05
   4   3   5    7.99    1.20
   5   3   5    1.27    0.31
   5   3   5    1.48    0.35
   5   3   5    1.09    0.43
   6   3   5    0.63    0.25
   6   3   5    0.39    0.37
   6   3   5    0.32    0.29
   7   3   5    1.87    0.47
   7   3   5    1.06    0.50
   7   3   5    1.76    0.38
   8   3   5    3.52    0.84
   8   3   5    3.78    0.62
   9   3   5    2.95    0.82
   9   3   5    3.37    0.60
  10   3   5    5.47    0.81
  10   3   5    5.41    1.16
  13  -4  -5    0.30    0.51
  12  -4  -5    0.43    0.50
  11  -4  -5    1.08    0.53
  10  -4  -5    6.30    1.10
   9  -4  -5   -0.13    0.34
  -9   4   5    0.14    0.21
   8  -4  -5    3.66    0.51
   7  -4  -5   16.39    1.68
   7  -4  -5   13.03    1.70
   7  -4  -5   10.81    1.77
   7  -4  -5   16.09    1.88
  -7   4   5   13.19    1.70
  -7   4   5   15.00    1.79
   6  -4  -5    4.67    0.83
   6  -4  -5    6.31    0.85
   6  -4  -5    5.61    0.69
  -6   4   5    5.64    0.79
  -6   4   5    5.11    0.70
   5  -4  -5    0.55    0.19
   5  -4  -5    0.17    0.24
   5  -4  -5    0.22    0.24
  -5   4   5    0.36    0.15
  -5   4   5    0.23    0.18
   4  -4  -5   10.73    1.36
  -4   4   5    9.76    1.30
  -4   4   5   10.44    1.27
   3  -4  -5   34.30    3.88
  -3   4   5   30.23    3.82
  -3   4   5   29.55    3.84
  -3   4   5   33.86    3.80
  -3   4   5   31.89    3.88
   2  -4  -5    0.50    0.21
  -2   4   5    0.54    0.19
  -2   4   5    0.86    0.25
  -2   4   5    0.59    0.22
  -2   4   5    0.72    0.17
   1  -4  -5   22.69    2.87
  -1   4   5   23.49    2.89
  -1   4   5   24.72    2.84
  -1   4   5   24.01    2.90
  -1   4   5   23.66    2.85
   0  -4  -5   36.53    4.38
   0   4   5   33.77    4.37
   0   4   5   41.56    4.42
   0   4   5   36.81    4.36
   0   4   5   34.95    4.43
  -1  -4  -5   11.67    1.48
   1   4   5   13.04    1.52
   1   4   5   11.87    1.47
   1   4   5   11.99    1.49
   1   4   5   10.88    1.54
  -2  -4  -5    0.55    0.19
   2   4   5    0.13    0.18
   2   4   5    0.32    0.28
   2   4   5    0.34    0.18
   2   4   5    0.35    0.18
   3   4   5   12.89    1.69
   3   4   5   12.42    1.57
   3   4   5   11.45    1.57
   3   4   5   13.55    1.61
   4   4   5    0.38    0.24
   4   4   5    0.19    0.34
   4   4   5    0.74    0.27
   5   4   5    0.32    0.25
   5   4   5    0.41    0.40
   5   4   5    0.38    0.27
   6   4   5   -0.07    0.38
   6   4   5    0.33    0.31
   6   4   5    0.30    0.26
   7   4   5    1.27    0.59
   7   4   5    1.00    0.37
   7   4   5    1.33    0.43
   8   4   5    0.46    0.53
  13  -5  -5    0.38    0.53
  12  -5  -5    0.55    0.48
  11  -5  -5    2.72    0.73
  10  -5  -5    0.20    0.42
 -10   5   5    0.32    0.31
   9  -5  -5    8.90    1.27
  -9   5   5    8.18    1.20
   8  -5  -5    1.55    0.38
   8  -5  -5    1.81    0.51
   8  -5  -5    1.38    0.31
  -8   5   5    2.33    0.44
  -8   5   5    1.70    0.27
   7  -5  -5    3.40    0.68
  -7   5   5    5.53    0.68
   6  -5  -5    2.84    0.56
   6  -5  -5    2.26    0.52
   6  -5  -5    2.55    0.41
  -6   5   5    3.01    0.47
  -6   5   5    2.60    0.37
   5  -5  -5    3.93    0.70
   5  -5  -5    3.89    0.99
  -5   5   5    4.94    0.67
  -5   5   5    4.38    0.57
   4  -5  -5    2.84    0.52
  -4   5   5    2.61    0.39
  -4   5   5    3.08    0.47
  -4   5   5    2.38    0.47
   3  -5  -5    0.83    0.29
  -3   5   5    1.06    0.25
  -3   5   5    0.93    0.20
  -3   5   5    0.57    0.24
   2  -5  -5   77.51    8.25
  -2   5   5   63.64    8.24
  -2   5   5   64.19    8.24
  -2   5   5   69.31    8.17
  -2   5   5   72.16    8.20
   1  -5  -5   16.15    2.01
  -1   5   5   16.63    1.97
  -1   5   5   18.01    2.06
  -1   5   5   15.18    1.99
  -1   5   5   15.17    2.05
   0  -5  -5    2.67    0.45
   0   5   5    2.49    0.48
   0   5   5    2.05    0.49
   0   5   5    2.90    0.44
   0   5   5    2.40    0.40
  -1  -5  -5   15.01    1.77
   1   5   5   13.01    1.84
   1   5   5   13.89    1.75
   1   5   5   13.44    1.76
   1   5   5   15.17    1.82
  -2  -5  -5   17.68    2.16
   2   5   5   17.57    2.16
   2   5   5   15.37    2.26
   2   5   5   19.90    2.23
   2   5   5   17.03    2.15
   3   5   5    1.42    0.35
   3   5   5    0.65    0.40
   3   5   5    0.90    0.30
   4   5   5   -0.12    0.33
   4   5   5    0.45    0.28
   4   5   5    0.24    0.24
   5   5   5    0.84    0.33
   5   5   5    0.72    0.48
   5   5   5    0.80    0.34
   6   5   5    0.19    0.49
   6   5   5    0.69    0.37
   7   5   5    0.07    0.51
   7   5   5    1.13    0.43
   8   5   5    0.35    0.58
  12  -6  -5    0.05    0.47
 -12   6   5    0.64    0.43
  11  -6  -5    0.14    0.48
 -11   6   5    0.52    0.37
  10  -6  -5    5.24    0.95
 -10   6   5    4.40    0.79
   9  -6  -5    2.43    0.41
   9  -6  -5    2.51    0.44
   9  -6  -5    3.96    0.71
  -9   6   5    3.36    0.56
   8  -6  -5    7.94    1.05
   8  -6  -5    5.12    0.90
  -8   6   5    7.44    0.96
   7  -6  -5   18.30    2.26
  -7   6   5   16.76    2.15
  -7   6   5   17.17    2.05
   6  -6  -5    4.55    0.61
   6  -6  -5    3.65    0.70
   6  -6  -5    3.64    0.74
  -6   6   5    4.56    0.66
  -6   6   5    4.14    0.54
   5  -6  -5   10.64    1.58
  -5   6   5   14.55    1.55
  -5   6   5   12.94    1.47
  -5   6   5   10.12    1.56
   4  -6  -5    3.86    0.73
  -4   6   5    5.25    0.76
  -4   6   5    4.70    0.61
  -4   6   5    4.77    0.69
   3  -6  -5    9.28    1.16
  -3   6   5    7.82    1.08
  -3   6   5    7.97    1.04
  -3   6   5    8.69    1.16
   2  -6  -5    0.02    0.20
  -2   6   5    0.11    0.21
  -2   6   5   -0.04    0.19
  -2   6   5    0.09    0.22
  -2   6   5    0.21    0.15
   1  -6  -5   27.07    3.23
  -1   6   5   26.70    3.28
  -1   6   5   25.61    3.20
  -1   6   5   26.49    3.28
  -1   6   5   26.55    3.18
   0  -6  -5   25.12    3.23
   0   6   5   29.08    3.31
   0   6   5   25.69    3.21
   0   6   5   24.75    3.29
   0   6   5   28.24    3.20
  -1  -6  -5    0.60    0.26
   1   6   5    0.49    0.32
   1   6   5    0.49    0.29
   1   6   5    0.55    0.25
   2   6   5   14.87    1.84
   2   6   5   13.30    1.89
   2   6   5   13.43    1.75
   3   6   5    0.87    0.33
   3   6   5    1.04    0.39
   3   6   5    1.52    0.52
   4   6   5    0.65    0.30
   4   6   5    0.40    0.47
   5   6   5    1.71    0.45
   5   6   5    1.35    0.60
   6   6   5    0.22    0.55
   6   6   5    1.37    0.45
   7   6   5    0.50    0.42
   7   6   5   -0.27    0.54
   8   6   5    0.16    0.66
  12  -7  -5    1.64    0.65
 -12   7   5    1.43    0.48
  11  -7  -5    0.34    0.51
 -11   7   5    1.36    0.42
  10  -7  -5    3.35    0.78
 -10   7   5    2.81    0.59
   9  -7  -5    0.13    0.25
   9  -7  -5    0.28    0.43
  -9   7   5    0.13    0.28
   8  -7  -5    1.67    0.52
   8  -7  -5    0.73    0.37
  -8   7   5    2.18    0.42
   7  -7  -5    1.68    0.50
   7  -7  -5    0.91    0.39
  -7   7   5    1.57    0.36
   6  -7  -5   46.62    5.71
  -6   7   5   49.86    5.62
  -6   7   5   44.63    5.67
   5  -7  -5    0.01    0.32
  -5   7   5    0.32    0.24
  -5   7   5    0.39    0.28
  -5   7   5    0.71    0.19
   4  -7  -5   16.16    1.92
  -4   7   5   12.40    1.88
  -4   7   5   15.72    1.78
  -4   7   5   13.46    1.82
   3  -7  -5   14.51    1.75
  -3   7   5   12.68    1.64
  -3   7   5   14.41    1.79
  -3   7   5   12.62    1.68
   2  -7  -5   11.55    1.45
  -2   7   5   11.41    1.51
  -2   7   5   10.55    1.48
  -2   7   5   10.25    1.40
   1  -7  -5    1.03    0.35
  -1   7   5    1.16    0.33
  -1   7   5    0.98    0.39
  -1   7   5    0.99    0.39
   0  -7  -5    8.99    1.12
   0   7   5    7.09    1.22
   0   7   5    8.02    1.25
   0   7   5    7.44    1.05
   1   7   5   25.94    2.99
   1   7   5   22.84    3.10
   2   7   5    2.66    0.73
   2   7   5    3.69    0.58
   3   7   5    3.58    0.62
   3   7   5    3.41    0.83
   4   7   5    0.92    0.60
   4   7   5    1.96    0.45
   5   7   5    0.78    0.61
   5   7   5    1.41    0.44
   6   7   5    0.07    0.35
   6   7   5    0.41    0.60
   7   7   5    1.83    0.61
   7   7   5    2.92    0.96
  12  -8  -5    0.78    0.61
 -12   8   5    1.21    0.45
  11  -8  -5    0.30    0.53
 -11   8   5    0.53    0.38
  10  -8  -5    4.98    1.05
 -10   8   5    6.17    0.91
   9  -8  -5   -0.13    0.46
  -9   8   5    0.79    0.34
   8  -8  -5   -0.01    0.42
   8  -8  -5   -0.02    0.33
  -8   8   5    0.48    0.30
   7  -8  -5    4.83    0.92
   7  -8  -5    5.23    0.98
  -7   8   5    5.28    0.91
  -7   8   5    6.93    0.86
   6  -8  -5   -0.20    0.34
  -6   8   5    0.48    0.28
  -6   8   5   -0.21    0.26
   5  -8  -5   29.41    3.26
  -5   8   5   25.78    3.15
  -5   8   5   22.68    3.21
   4  -8  -5    6.94    1.04
  -4   8   5    7.10    0.99
  -4   8   5    6.65    1.10
   3  -8  -5   14.98    1.74
  -3   8   5   10.40    1.72
  -3   8   5   13.31    1.64
   2  -8  -5    2.40    0.53
  -2   8   5    2.05    0.54
  -2   8   5    2.24    0.47
  -1   8   5    2.80    0.62
  -1   8   5    1.64    0.41
   0   8   5   12.07    1.79
   0   8   5   14.00    1.68
   1   8   5    0.71    0.47
   1   8   5    0.52    0.31
   2   8   5   14.12    1.64
   2   8   5   10.23    1.82
   3   8   5    8.22    1.35
   3   8   5    6.62    1.05
   4   8   5    2.61    0.79
   4   8   5    2.19    0.56
   5   8   5    1.88    0.80
   5   8   5    2.82    0.63
   6   8   5    1.24    0.49
   6   8   5    0.93    0.71
  11  -9  -5    2.76    0.85
 -11   9   5    3.26    0.79
  10  -9  -5    2.61    0.78
 -10   9   5    2.70    0.56
   9  -9  -5    6.03    1.09
  -9   9   5    6.29    0.88
  -9   9   5    4.34    0.92
   8  -9  -5    3.75    0.79
   8  -9  -5    1.49    0.57
  -8   9   5    3.42    0.58
  -8   9   5    2.62    0.62
   7  -9  -5    1.19    0.53
   7  -9  -5    1.74    0.61
  -7   9   5    2.99    0.52
  -7   9   5    2.05    0.54
   6  -9  -5    9.52    1.34
  -6   9   5    8.76    1.23
  -6   9   5    7.96    1.32
   5  -9  -5    1.06    0.47
  -5   9   5    1.19    0.47
  -5   9   5    1.09    0.35
   4  -9  -5   21.91    2.57
  -4   9   5   19.31    2.44
  -4   9   5   18.03    2.56
  -3   9   5    9.99    1.50
  -3   9   5   11.13    1.39
  -2   9   5    0.08    0.30
  -2   9   5    0.28    0.37
  -1   9   5    9.14    1.45
  -1   9   5    9.15    1.23
   0   9   5    2.19    0.49
   0   9   5    2.20    0.66
   1   9   5    4.79    1.05
   1   9   5    6.96    0.92
   2   9   5    0.20    0.51
   2   9   5    0.11    0.31
   3   9   5    7.67    1.08
   3   9   5    6.40    1.31
   4   9   5   10.34    1.30
   4   9   5    6.38    1.48
   5   9   5    0.64    0.44
   5   9   5   -0.26    0.61
  11 -10  -5    2.38    0.85
 -11  10   5    2.56    0.68
  10 -10  -5    0.89    0.63
  10 -10  -5    0.19    0.32
 -10  10   5    0.08    0.40
   9 -10  -5    4.21    0.97
  -9  10   5    5.25    0.83
  -9  10   5    4.94    0.93
   8 -10  -5    0.98    0.52
   8 -10  -5    0.72    0.54
  -8  10   5    0.97    0.47
  -8  10   5    1.49    0.44
   7 -10  -5    0.93    0.54
   7 -10  -5    0.78    0.53
  -7  10   5    1.09    0.40
  -7  10   5    0.96    0.47
   6 -10  -5    0.93    0.51
  -6  10   5    0.35    0.34
  -6  10   5    0.38    0.43
  -5  10   5    6.05    0.87
  -5  10   5    4.67    0.98
  -4  10   5   12.18    1.60
  -4  10   5   12.65    1.75
  -3  10   5    3.52    0.65
  -3  10   5    3.95    0.83
  -2  10   5   30.90    3.57
  -2  10   5   27.33    3.70
  -1  10   5    1.71    0.47
  -1  10   5    2.08    0.64
   0  10   5    2.37    0.53
   0  10   5    2.27    0.69
   1  10   5    0.04    0.35
   1  10   5    0.91    0.57
   2  10   5    2.29    0.53
   2  10   5    1.73    0.74
   3  10   5    5.34    1.22
   3  10   5    7.05    1.04
  10 -11  -5    1.70    0.56
  10 -11  -5    3.93    0.92
 -10  11   5    3.30    0.74
   9 -11  -5   -0.10    0.55
   9 -11  -5    0.13    0.39
  -9  11   5    0.34    0.45
   8 -11  -5    3.40    0.94
  -8  11   5    6.04    1.07
  -8  11   5    6.87    0.92
   7 -11  -5    0.74    0.58
  -7  11   5    1.61    0.61
  -7  11   5    1.27    0.47
  -6  11   5    2.55    0.59
  -6  11   5    2.81    0.73
  -5  11   5    0.20    0.36
  -5  11   5    0.33    0.44
  -4  11   5    2.96    0.57
  -4  11   5    2.16    0.69
  -3  11   5   13.95    1.74
  -3  11   5   12.53    1.99
  -2  11   5    0.32    0.48
  -2  11   5    0.83    0.40
  -1  11   5   13.09    1.70
  -1  11   5   12.75    1.88
   0  11   5    5.05    0.89
   0  11   5    6.47    1.18
   1  11   5    1.16    0.67
   1  11   5    1.32    0.48
   8 -12  -5    1.12    0.63
  -8  12   5    1.88    0.69
  -7  12   5    7.66    1.38
   6 -12  -5    0.94    0.64
  -6  12   5    1.58    0.52
  -6  12   5    1.03    0.58
  -5  12   5    3.65    0.87
  -5  12   5    2.52    0.63
  -4  12   5    0.93    0.42
  -4  12   5    0.29    0.52
  -3  12   5    1.73    0.51
  -3  12   5    1.43    0.66
  -2  12   5    3.58    0.93
  -2  12   5    4.32    0.73
  -1  12   5    3.31    0.64
  -1  12   5    2.59    0.84
  -3  13  -6    1.52    0.56
   3 -13   6    0.69    0.70
   3 -13   6    0.61    0.84
  -4  13  -6    0.11    0.48
   4 -13   6    0.04    0.74
   4 -13   6    0.20    0.65
  -5  13  -6    0.62    0.51
   5 -13   6    0.14    0.79
   5 -13   6    1.16    0.66
   6 -13   6    0.28    0.84
   0  12  -6    1.99    0.70
   0 -12   6    2.40    0.84
   0 -12   6    1.44    0.84
  -1  12  -6    1.38    0.59
   1 -12   6    1.39    0.83
   1 -12   6    0.76    0.63
  -2  12  -6    5.02    0.86
   2 -12   6    2.98    0.93
   2 -12   6    2.32    0.99
  -3  12  -6    7.75    1.03
   3 -12   6    3.31    1.19
   3 -12   6    4.11    1.09
  -4  12  -6    0.19    0.43
   4 -12   6   -0.27    0.49
   4 -12   6    0.52    0.73
   4 -12   6   -0.06    0.54
  -5  12  -6    2.92    0.64
   5 -12   6    1.49    0.90
   5 -12   6    3.54    0.89
   5 -12   6    1.04    0.70
  -6  12  -6    1.61    0.53
   6 -12   6    1.33    0.74
   6 -12   6    0.30    0.53
   6 -12   6    1.12    0.82
  -7  12  -6    0.03    0.41
   7 -12   6    0.78    0.65
   7 -12   6    0.00    0.31
   7 -12   6    0.64    0.79
  -8  12  -6    6.19    0.95
   8 -12   6    2.46    1.08
   8 -12   6    4.33    1.03
   2  11  -6   -0.22    0.48
  -2 -11   6    0.22    0.66
  -2 -11   6    0.22    0.56
   1  11  -6    1.30    0.60
  -1 -11   6    1.37    0.78
  -1 -11   6    1.92    0.75
   0  11  -6    0.34    0.48
   0 -11   6    0.87    0.69
   0 -11   6   -0.17    0.50
  -1  11  -6    0.95    0.49
   1 -11   6    0.22    0.66
   1 -11   6    0.90    0.59
  -2  11  -6    9.57    1.28
   2 -11   6    7.31    1.40
   2 -11   6    6.19    1.49
  -3  11  -6   -0.20    0.35
   3 -11   6   -0.39    0.51
   3 -11   6    0.54    0.55
   3 -11   6    0.42    0.65
  -4  11  -6    8.68    1.20
   4 -11   6    4.87    1.40
   4 -11   6    7.97    1.32
   4 -11   6    8.12    1.35
  -5  11  -6    0.19    0.38
   5 -11   6    1.11    0.63
   5 -11   6    0.45    0.54
   5 -11   6    0.45    0.71
  -6  11  -6    2.75    0.59
   6 -11   6    1.89    0.62
   6 -11   6    3.88    0.84
   6 -11   6    1.02    0.83
  -7  11  -6    0.31    0.38
   7 -11   6    0.92    0.63
   7 -11   6   -0.01    0.60
  -8  11  -6    0.20    0.39
   8 -11   6   -0.30    0.55
   8 -11   6    0.07    0.52
  -9  11  -6    2.22    0.57
   9 -11   6    2.22    0.76
   9 -11   6    0.66    0.71
 -10  11  -6   -0.16    0.36
  10 -11   6   -0.39    0.53
  10 -11   6   -0.26    0.51
   4  10  -6    1.13    0.68
  -4 -10   6    1.61    0.79
  -4 -10   6    1.54    0.81
   3  10  -6    0.41    0.53
  -3 -10   6    0.46    0.67
  -3 -10   6   -0.09    0.53
   2  10  -6    3.00    0.77
  -2 -10   6    2.34    0.86
  -2 -10   6    2.59    0.81
   1  10  -6    0.45    0.44
  -1 -10   6    0.39    0.61
  -1 -10   6    0.20    0.53
   0  10  -6    9.91    1.30
   0 -10   6    9.31    1.49
   0 -10   6    5.41    1.42
  -1  10  -6    1.04    0.47
   1 -10   6    1.47    0.84
   1 -10   6    0.34    0.60
   1 -10   6    0.73    0.52
  -2  10  -6    0.72    0.38
   2 -10   6    0.28    0.59
   2 -10   6    0.59    0.52
   2 -10   6    0.55    0.50
  -3  10  -6    1.97    0.48
   3 -10   6    0.88    0.66
   3 -10   6    0.69    0.57
   3 -10   6    2.23    0.68
   3 -10   6    2.46    0.66
  -4  10  -6    2.39    0.53
   4 -10   6    1.96    0.61
   4 -10   6    2.15    0.68
   4 -10   6    1.88    0.67
   4 -10   6    1.77    0.80
  -5  10  -6   16.03    1.74
   5 -10   6   16.44    1.89
   5 -10   6   10.94    1.72
   5 -10   6   11.55    1.81
   5 -10   6    8.41    1.98
  -6  10  -6    6.03    0.90
   6 -10   6    4.89    0.87
   6 -10   6    3.48    1.11
   6 -10   6    7.29    1.11
  -7  10  -6    4.36    0.71
   7 -10   6    3.99    0.85
   7 -10   6    1.56    0.81
  -8  10  -6    0.73    0.38
   8 -10   6    2.52    0.68
   8 -10   6    0.48    0.56
  -9  10  -6    1.15    0.42
   9 -10   6    0.46    0.57
   9 -10   6    0.78    0.58
 -10  10  -6    0.59    0.38
  10 -10   6    0.09    0.54
  10 -10   6   -0.14    0.49
   5   9  -6    0.63    0.62
  -5  -9   6   -0.21    0.61
   4   9  -6    1.25    0.68
  -4  -9   6    2.24    0.82
  -4  -9   6    2.91    0.85
   3   9  -6    5.20    0.99
  -3  -9   6    4.12    1.06
  -3  -9   6    4.93    1.07
   2   9  -6    3.17    0.73
  -2  -9   6    2.79    0.78
  -2  -9   6    2.85    0.88
   1   9  -6    7.96    1.14
  -1  -9   6    4.93    1.21
  -1  -9   6    7.09    1.24
   0   9  -6   23.20    2.42
   0  -9   6   14.95    2.51
   0  -9   6   21.69    2.45
   0  -9   6   13.96    2.43
  -1   9  -6    1.83    0.46
   1  -9   6    0.96    0.52
   1  -9   6    1.37    0.51
   1  -9   6    0.72    0.61
  -2   9  -6    3.03    0.59
   2  -9   6    2.42    0.70
   2  -9   6    2.23    0.79
   2  -9   6    3.37    0.71
  -3   9  -6   -0.16    0.24
   3  -9   6   -0.18    0.36
   3  -9   6    0.54    0.44
   3  -9   6    0.47    0.54
   3  -9   6    0.19    0.40
  -4   9  -6    5.64    0.81
   4  -9   6    3.94    0.89
   4  -9   6    4.28    1.06
   4  -9   6    5.12    0.93
   4  -9   6    4.98    0.87
  -5   9  -6   12.70    1.37
   5  -9   6    6.52    1.54
   5  -9   6    9.35    1.41
   5  -9   6    8.85    1.36
   5  -9   6   11.34    1.50
  -6   9  -6    2.80    0.51
   6  -9   6    1.20    0.67
   6  -9   6    2.21    0.47
   6  -9   6    1.92    0.63
  -7   9  -6   12.20    1.50
   7  -9   6    7.83    1.71
   7  -9   6   12.95    1.66
  -8   9  -6    0.91    0.35
   8  -9   6    0.58    0.52
   8  -9   6    0.55    0.49
  -9   9  -6    1.95    0.50
   9  -9   6    2.22    0.70
   9  -9   6    3.17    0.73
  10  -9   6    1.69    0.59
  10  -9   6    0.79    0.56
  11  -9   6   -0.32    0.46
   6   8  -6    4.68    1.02
  -6  -8   6    2.47    0.93
   5   8  -6    0.45    0.60
  -5  -8   6   -0.24    0.52
  -5  -8   6   -0.18    0.65
   4   8  -6    0.47    0.50
  -4  -8   6    0.05    0.53
  -4  -8   6    0.27    0.52
   3   8  -6    0.24    0.42
  -3  -8   6    0.55    0.50
  -3  -8   6    0.13    0.52
   2   8  -6    1.33    0.49
  -2  -8   6    0.86    0.51
  -2  -8   6    0.18    0.50
   1   8  -6   12.13    1.52
  -1  -8   6    9.26    1.69
  -1  -8   6   12.52    1.58
  -1  -8   6    9.47    1.58
   0   8  -6    0.21    0.31
   0  -8   6    0.39    0.45
   0  -8   6    0.19    0.38
   0  -8   6   -0.17    0.33
  -1   8  -6   23.95    2.72
   1  -8   6   17.65    2.87
   1  -8   6   19.75    2.83
   1  -8   6   24.65    2.81
  -2   8  -6    3.68    0.59
   2  -8   6    3.32    0.73
   2  -8   6    2.00    0.73
   2  -8   6    3.16    0.66
  -3   8  -6    4.84    0.71
   3  -8   6    4.58    0.83
   3  -8   6    3.14    0.89
   3  -8   6    4.51    0.81
   3  -8   6    4.21    0.84
  -4   8  -6    0.15    0.23
   4  -8   6    0.55    0.31
   4  -8   6    1.40    0.48
   4  -8   6    1.60    0.43
   4  -8   6    0.37    0.44
  -5   8  -6    0.45    0.26
   5  -8   6    0.40    0.47
   5  -8   6    0.32    0.28
   5  -8   6    0.19    0.41
   5  -8   6    0.28    0.27
  -6   8  -6   13.14    1.59
   6  -8   6   11.98    1.58
   6  -8   6   12.98    1.72
   6  -8   6   11.21    1.88
  -7   8  -6    0.09    0.22
   7  -8   6    0.14    0.38
   7  -8   6    0.33    0.45
   8  -8   6   17.63    2.46
   8  -8   6   18.94    2.40
   9  -8   6    1.71    0.62
   9  -8   6    3.11    0.68
  10  -8   6    4.11    0.91
  10  -8   6    4.58    0.87
  11  -8   6    1.06    0.54
   7   7  -6    4.44    1.07
   6   7  -6    1.48    0.65
  -6  -7   6    0.23    0.58
   5   7  -6    3.44    0.78
  -5  -7   6    0.77    0.62
  -5  -7   6    3.12    0.79
   4   7  -6    1.49    0.55
  -4  -7   6    0.68    0.51
  -4  -7   6    0.45    0.51
   3   7  -6    0.56    0.42
  -3  -7   6    0.46    0.47
  -3  -7   6    0.18    0.41
   2   7  -6    0.49    0.36
  -2  -7   6    0.16    0.37
  -2  -7   6    0.67    0.50
  -2  -7   6    0.68    0.41
   1   7  -6    0.87    0.35
  -1  -7   6    0.37    0.47
  -1  -7   6    1.10    0.46
  -1  -7   6    1.11    0.42
   0   7  -6   13.94    1.63
   0  -7   6   11.06    1.69
   0  -7   6   14.55    1.69
   0  -7   6    8.96    1.74
  -1   7  -6    2.96    0.52
   1  -7   6    2.34    0.61
   1  -7   6    3.47    0.63
   1  -7   6    2.27    0.69
  -2   7  -6   23.74    2.75
   2  -7   6   21.85    2.85
   2  -7   6   18.68    2.91
   2  -7   6   21.98    2.87
   2  -7   6   22.04    2.68
   2  -7   6   25.37    2.85
  -3   7  -6   22.35    2.59
   3  -7   6   19.11    2.65
   3  -7   6   20.50    2.70
   3  -7   6   17.11    2.75
   3  -7   6   25.83    2.73
  -4   7  -6    2.24    0.39
   4  -7   6    2.04    0.44
   4  -7   6    1.30    0.47
   4  -7   6    1.30    0.54
   4  -7   6    2.14    0.45
  -5   7  -6    1.04    0.28
   5  -7   6    3.50    0.58
   5  -7   6    1.53    0.54
  -6   7  -6    0.63    0.23
   6  -7   6    0.22    0.40
   6  -7   6    0.30    0.37
   6  -7   6    0.60    0.24
   7  -7   6   16.96    2.30
   7  -7   6   18.52    2.16
   7  -7   6   17.65    2.38
   8  -7   6    0.72    0.41
   8  -7   6    0.56    0.42
   9  -7   6   12.79    1.83
   9  -7   6   13.18    1.75
  10  -7   6    8.33    1.35
  10  -7   6    8.61    1.25
  11  -7   6    3.64    0.77
  12  -7   6    1.25    0.55
   8   6  -6    0.16    0.61
   8   6  -6    0.20    0.57
   7   6  -6    0.84    0.61
   7   6  -6    0.54    0.57
  -7  -6   6    0.69    0.61
   6   6  -6    1.51    0.62
  -6  -6   6    1.58    0.64
   5   6  -6    7.04    1.06
  -5  -6   6    5.37    1.04
  -5  -6   6    4.13    0.97
   4   6  -6    1.39    0.49
  -4  -6   6    1.08    0.52
  -4  -6   6    1.46    0.56
   3   6  -6    3.74    0.67
  -3  -6   6    3.31    0.73
  -3  -6   6    3.00    0.64
  -3  -6   6    2.64    0.70
   2   6  -6    0.04    0.25
  -2  -6   6    0.04    0.35
  -2  -6   6    0.24    0.31
  -2  -6   6    0.01    0.31
   1   6  -6    0.39    0.26
  -1  -6   6    0.18    0.31
  -1  -6   6    0.67    0.37
  -1  -6   6    0.34    0.38
   0   6  -6    0.64    0.27
   0  -6   6    0.81    0.36
   0  -6   6    0.73    0.38
   0  -6   6    0.99    0.44
  -1   6  -6   21.98    2.55
   1  -6   6   25.61    2.66
   1  -6   6   16.76    2.63
   1  -6   6   19.11    2.70
  -2   6  -6   25.08    2.56
   2  -6   6   22.14    2.74
   2  -6   6   20.79    2.49
   2  -6   6   18.27    2.62
   2  -6   6   24.50    2.67
   2  -6   6   16.55    2.62
  -3   6  -6    5.22    0.68
   3  -6   6    4.31    0.80
   3  -6   6    5.52    0.81
   3  -6   6    5.38    0.81
   3  -6   6    4.49    0.88
  -4   6  -6   35.85    4.36
   4  -6   6   39.45    4.42
   4  -6   6   38.53    4.37
   4  -6   6   37.72    4.47
   4  -6   6   30.54    4.51
  -5   6  -6    0.14    0.15
   5  -6   6    0.18    0.19
   5  -6   6    0.16    0.33
   5  -6   6   -0.11    0.29
   6  -6   6   14.61    1.55
   6  -6   6   12.58    1.65
   6  -6   6    9.06    1.66
   7  -6   6    0.25    0.36
   7  -6   6    0.52    0.18
   7  -6   6    0.40    0.35
   8  -6   6    3.68    0.70
   8  -6   6    2.25    0.55
   9  -6   6   15.91    2.13
   9  -6   6   16.23    2.07
  10  -6   6    3.65    0.70
  10  -6   6    3.78    0.77
  11  -6   6   10.17    1.41
  12  -6   6   -0.34    0.39
   9   5  -6    0.06    0.54
   9   5  -6    0.41    0.62
   8   5  -6    1.74    0.65
   8   5  -6    1.25    0.67
   7   5  -6   -0.40    0.44
   7   5  -6    0.38    0.46
  -7  -5   6    0.64    0.51
   6   5  -6    2.99    0.76
  -6  -5   6    3.98    0.88
  -6  -5   6    4.16    0.82
   5   5  -6    1.51    0.48
  -5  -5   6    0.47    0.44
  -5  -5   6    1.08    0.51
   4   5  -6    2.33    0.53
  -4  -5   6    2.09    0.58
  -4  -5   6    1.56    0.54
   3   5  -6    0.38    0.30
   3   5  -6    0.23    0.28
  -3  -5   6    0.64    0.31
  -3  -5   6    0.35    0.36
  -3  -5   6    0.35    0.34
   2   5  -6    5.10    0.79
  -2  -5   6    5.47    0.92
  -2  -5   6    5.31    0.84
  -2  -5   6    4.80    0.89
   1   5  -6    3.41    0.57
  -1  -5   6    3.85    0.63
  -1  -5   6    3.82    0.69
  -1  -5   6    2.64    0.65
   0   5  -6    0.08    0.18
   0  -5   6    0.59    0.33
   0  -5   6    1.22    0.36
  -1   5  -6    0.11    0.15
   1  -5   6    0.41    0.25
   1  -5   6    0.53    0.12
   1  -5   6    0.72    0.29
   1  -5   6    0.38    0.29
   1  -5   6    0.21    0.23
  -2   5  -6    5.84    0.67
   2  -5   6    4.37    0.60
   2  -5   6    5.48    0.79
   2  -5   6    5.94    0.77
   2  -5   6    4.78    0.77
   2  -5   6    4.35    0.82
  -3   5  -6   25.13    3.02
   3  -5   6   28.44    3.07
   3  -5   6   23.34    3.10
   3  -5   6   23.96    3.17
   3  -5   6   24.58    3.08
  -4   5  -6    0.90    0.20
   4  -5   6    0.85    0.36
   4  -5   6    0.94    0.26
   4  -5   6    0.97    0.33
   5  -5   6   28.62    3.76
   5  -5   6   33.40    3.66
   5  -5   6   28.86    3.71
   6  -5   6    2.09    0.52
   6  -5   6    2.58    0.38
   6  -5   6    2.20    0.50
   7  -5   6    7.58    1.11
   7  -5   6    6.32    0.96
   7  -5   6    6.93    0.86
   8  -5   6    0.78    0.20
   8  -5   6    0.83    0.39
   8  -5   6    0.52    0.32
   9  -5   6    0.18    0.35
   9  -5   6    0.05    0.28
  10  -5   6   20.46    2.53
  10  -5   6   19.40    2.48
  11  -5   6    2.54    0.56
  12  -5   6   10.07    1.38
  10   4  -6    1.46    0.72
   9   4  -6    0.60    0.57
   8   4  -6    1.37    0.59
   8   4  -6    1.03    0.55
   7   4  -6    1.32    0.56
   7   4  -6    0.81    0.46
  -7  -4   6    0.56    0.45
   6   4  -6    0.42    0.41
   6   4  -6    0.05    0.36
  -6  -4   6    0.65    0.40
  -6  -4   6    0.51    0.46
   5   4  -6    1.71    0.47
  -5  -4   6    1.17    0.46
  -5  -4   6    2.11    0.57
   4   4  -6    1.05    0.38
   4   4  -6    1.55    0.38
  -4  -4   6    1.52    0.46
  -4  -4   6    1.06    0.45
   3   4  -6   12.52    1.39
   3   4  -6   11.26    1.39
  -3  -4   6    9.48    1.46
  -3  -4   6    8.25    1.40
   2   4  -6    0.78    0.25
   2   4  -6    1.29    0.34
   2   4  -6    1.03    0.28
  -2  -4   6    0.87    0.29
  -2  -4   6    0.65    0.33
  -2  -4   6    0.83    0.34
   1   4  -6    5.74    0.83
  -1  -4   6    6.40    0.98
  -1  -4   6    6.49    0.95
  -1  -4   6    7.41    0.92
   0   4  -6   14.42    1.66
   0  -4   6   15.09    1.66
   0  -4   6   14.06    1.73
   0  -4   6   12.91    1.75
   0  -4   6   12.40    1.75
   0  -4   6   10.82    1.74
  -1   4  -6    0.03    0.11
   1  -4   6    0.08    0.19
   1  -4   6   -0.02    0.15
   1  -4   6    0.18    0.22
   1  -4   6    0.23    0.19
   1  -4   6    0.13    0.09
  -2   4  -6    0.55    0.15
   2  -4   6    0.82    0.26
   2  -4   6    1.14    0.25
   2  -4   6    0.90    0.26
   2  -4   6    0.83    0.13
   2  -4   6    0.87    0.31
  -3   4  -6    0.57    0.13
   3  -4   6    0.39    0.20
   3  -4   6    0.56    0.25
   3  -4   6    0.70    0.28
   4  -4   6   42.41    5.18
   4  -4   6   39.43    5.22
   4  -4   6   47.74    5.16
  -5   4  -6   13.38    1.61
   5  -4   6   14.88    1.79
   5  -4   6   12.84    1.71
   5  -4   6   13.90    1.67
  -6   4  -6   46.89    5.33
   6  -4   6   42.07    5.40
   6  -4   6   44.89    5.47
   6  -4   6   46.64    5.35
   7  -4   6   35.65    4.82
   7  -4   6   41.98    4.71
   7  -4   6   40.59    4.77
   8  -4   6    5.51    0.87
   8  -4   6    5.14    0.69
   8  -4   6    5.08    0.75
   9  -4   6   -0.18    0.31
   9  -4   6    0.05    0.26
  10  -4   6    0.62    0.31
  10  -4   6    0.72    0.36
  11  -4   6    7.72    1.07
  12  -4   6    3.03    0.60
  10   3  -6    0.34    0.53
   9   3  -6    0.40    0.50
   8   3  -6   -0.03    0.41
   7   3  -6    0.42    0.38
   7   3  -6    0.35    0.40
  -7  -3   6    0.55    0.43
  -7  -3   6    0.30    0.32
   6   3  -6    0.02    0.34
   6   3  -6    0.65    0.34
  -6  -3   6    0.97    0.44
  -6  -3   6    0.13    0.29
   5   3  -6    0.48    0.26
   5   3  -6    0.00    0.29
   5   3  -6    0.20    0.27
  -5  -3   6    0.35    0.33
  -5  -3   6    0.18    0.27
   4   3  -6    1.41    0.39
   4   3  -6    1.93    0.40
   4   3  -6    1.44    0.42
  -4  -3   6    3.07    0.55
  -4  -3   6    1.30    0.39
   3   3  -6    2.82    0.49
   3   3  -6    2.70    0.46
   3   3  -6    2.75    0.48
  -3  -3   6    3.16    0.58
  -3  -3   6    2.26    0.50
   2   3  -6    2.72    0.51
   2   3  -6    3.18    0.50
   2   3  -6    3.95    0.55
  -2  -3   6    3.38    0.58
  -2  -3   6    3.59    0.62
   1   3  -6    6.73    0.81
  -1  -3   6    5.48    0.90
  -1  -3   6    5.93    0.90
  -1  -3   6    5.57    0.85
  -1  -3   6    6.87    0.80
  -1  -3   6    6.25    0.90
   0   3  -6    0.65    0.15
   0  -3   6    0.58    0.22
   0  -3   6    0.56    0.25
   0  -3   6    0.80    0.16
   0  -3   6    0.72    0.22
   0  -3   6    0.72    0.24
  -1   3  -6   11.80    1.38
   1  -3   6   12.38    1.39
   1  -3   6   11.09    1.47
   1  -3   6   12.36    1.48
   1  -3   6    9.79    1.48
   1  -3   6   10.89    1.45
  -2   3  -6    1.01    0.16
   2  -3   6    1.40    0.29
   2  -3   6    1.05    0.29
   2  -3   6    1.26    0.27
   2  -3   6    1.17    0.18
   3  -3   6    0.88    0.27
   3  -3   6    1.01    0.23
   3  -3   6    0.61    0.22
  -4   3  -6    1.78    0.29
  -4   3  -6    1.32    0.21
   4  -3   6    1.69    0.29
   4  -3   6    1.88    0.39
   4  -3   6    1.16    0.21
   4  -3   6    1.57    0.32
  -5   3  -6    7.99    0.96
   5  -3   6    7.45    1.07
   5  -3   6    7.94    0.99
   5  -3   6    7.70    1.02
   6  -3   6   23.99    2.93
   6  -3   6   26.82    2.97
   6  -3   6   22.38    3.02
   7  -3   6    0.38    0.21
   7  -3   6   -0.06    0.24
   7  -3   6    0.29    0.17
   8  -3   6   36.02    3.99
   8  -3   6   30.68    3.90
   8  -3   6   32.47    3.89
   9  -3   6   -0.06    0.26
   9  -3   6    0.18    0.23
  10  -3   6    0.87    0.30
  10  -3   6    0.68    0.35
  11  -3   6    0.79    0.32
  12  -3   6    3.40    0.60
  11   2  -6    0.67    0.52
  10   2  -6    0.97    0.54
   9   2  -6    0.47    0.44
   8   2  -6    0.09    0.35
   7   2  -6    0.06    0.32
  -7  -2   6    0.08    0.23
  -7  -2   6    0.29    0.37
   6   2  -6    0.56    0.32
   6   2  -6    0.56    0.26
  -6  -2   6    0.40    0.33
  -6  -2   6    0.28    0.24
   5   2  -6    0.06    0.26
   5   2  -6    0.26    0.26
   5   2  -6    0.25    0.23
  -5  -2   6    0.98    0.35
  -5  -2   6    0.33    0.21
   4   2  -6    0.98    0.28
   4   2  -6    0.83    0.22
   4   2  -6    0.75    0.31
   4   2  -6    0.60    0.24
  -4  -2   6    0.64    0.24
  -4  -2   6    1.55    0.39
   3   2  -6    0.55    0.19
   3   2  -6    0.25    0.21
   3   2  -6    0.25    0.17
   3   2  -6    0.25    0.17
  -3  -2   6    0.27    0.19
  -3  -2   6    0.81    0.27
   2   2  -6    1.11    0.28
   2   2  -6    1.28    0.32
   2   2  -6    1.13    0.27
   2   2  -6    1.12    0.24
  -2  -2   6    1.06    0.29
  -2  -2   6    1.23    0.29
  -2  -2   6    1.28    0.25
  -2  -2   6    1.49    0.34
   1   2  -6    3.02    0.52
   1   2  -6    3.74    0.56
   1   2  -6    3.03    0.43
  -1  -2   6    2.87    0.42
  -1  -2   6    3.39    0.55
  -1  -2   6    3.19    0.53
  -1  -2   6    3.93    0.54
   0   2  -6   20.01    2.84
   0  -2   6   23.56    2.85
   0  -2   6   27.43    2.78
   0  -2   6   22.85    2.88
   0  -2   6   22.50    2.87
   0  -2   6   22.39    2.87
  -1   2  -6   -0.02    0.11
   1  -2   6    0.27    0.16
   1  -2   6    0.05    0.13
   1  -2   6    0.07    0.13
   1  -2   6    0.11    0.08
  -2   2  -6   10.51    1.38
  -2   2  -6   10.79    1.42
  -2   2  -6   11.43    1.37
   2  -2   6   13.90    1.46
   2  -2   6   13.90    1.40
   2  -2   6   11.58    1.48
   2  -2   6   10.41    1.42
  -3   2  -6   13.80    1.73
  -3   2  -6   15.56    1.75
  -3   2  -6   14.52    1.76
   3  -2   6   14.65    1.77
   3  -2   6   15.67    1.79
   3  -2   6   13.05    1.74
   3  -2   6   15.69    1.84
  -4   2  -6    0.54    0.14
   4  -2   6    0.36    0.17
   4  -2   6    0.49    0.14
   4  -2   6    0.50    0.22
   4  -2   6    0.42    0.17
   5  -2   6    0.33    0.25
   5  -2   6    0.62    0.19
   5  -2   6    0.67    0.19
   5  -2   6    0.61    0.18
   6  -2   6   10.20    1.30
   6  -2   6   11.08    1.40
   6  -2   6   10.85    1.31
   7  -2   6   14.77    2.00
   7  -2   6   15.81    1.93
   7  -2   6   17.36    1.95
   8  -2   6    3.34    0.48
   8  -2   6    3.60    0.60
   9  -2   6   15.29    1.87
   9  -2   6   15.60    1.95
  10  -2   6    1.30    0.40
  10  -2   6    1.58    0.33
  11  -2   6    0.29    0.25
  12  -2   6    1.50    0.35
  11   1  -6    0.33    0.47
  10   1  -6    0.33    0.42
   9   1  -6    1.43    0.51
   8   1  -6    1.54    0.51
  -8  -1   6    2.02    0.58
   7   1  -6    0.18    0.31
  -7  -1   6    0.26    0.14
  -7  -1   6    0.30    0.33
   6   1  -6    0.28    0.29
  -6  -1   6    0.38    0.17
  -6  -1   6    0.43    0.31
   5   1  -6    2.26    0.46
   5   1  -6    1.67    0.35
  -5  -1   6    2.37    0.50
  -5  -1   6    2.48    0.37
   4   1  -6    1.06    0.24
   4   1  -6    0.22    0.22
  -4  -1   6    1.54    0.35
  -4  -1   6    0.58    0.26
  -4  -1   6    0.69    0.20
   3   1  -6    2.38    0.38
   3   1  -6    1.13    0.33
   3   1  -6    1.34    0.30
  -3  -1   6    1.26    0.28
  -3  -1   6    1.83    0.37
  -3  -1   6    2.53    0.43
   2   1  -6    2.10    0.38
   2   1  -6    2.65    0.45
   2   1  -6    2.59    0.40
   2   1  -6    1.83    0.39
  -2  -1   6    1.91    0.40
  -2  -1   6    1.72    0.36
  -2  -1   6    2.75    0.38
  -2  -1   6    2.92    0.48
   1   1  -6    1.94    0.38
   1   1  -6    2.03    0.41
  -1  -1   6    2.94    0.36
  -1  -1   6    2.89    0.43
  -1  -1   6    3.35    0.49
  -1  -1   6    2.98    0.46
   0   1  -6   -0.07    0.08
   0  -1   6    0.15    0.13
   0  -1   6    0.05    0.12
   0  -1   6    0.08    0.13
   0  -1   6    0.04    0.05
   0  -1   6    0.16    0.09
  -1   1  -6   21.74    2.76
  -1   1  -6   22.41    2.73
  -1   1  -6   20.84    2.78
   1  -1   6   24.41    2.81
   1  -1   6   23.16    2.74
   1  -1   6   24.57    2.80
   1  -1   6   24.60    2.83
   1  -1   6   25.62    2.77
   1  -1   6   23.80    2.78
  -2   1  -6    2.34    0.35
  -2   1  -6    3.05    0.36
  -2   1  -6    2.56    0.37
   2  -1   6    2.53    0.38
   2  -1   6    3.57    0.45
   2  -1   6    2.52    0.36
   2  -1   6    2.53    0.37
   2  -1   6    2.65    0.45
  -3   1  -6    1.07    0.21
   3  -1   6    0.83    0.21
   3  -1   6    1.33    0.28
   3  -1   6    0.95    0.20
   3  -1   6    0.96    0.18
   3  -1   6    0.93    0.22
   4  -1   6   15.58    1.81
   4  -1   6   13.95    1.73
   4  -1   6   14.18    1.77
   4  -1   6   13.70    1.74
   4  -1   6   14.42    1.71
   5  -1   6    3.79    0.52
   5  -1   6    3.38    0.45
   5  -1   6    3.89    0.59
   5  -1   6    3.62    0.59
   5  -1   6    3.49    0.50
   6  -1   6    0.18    0.17
   6  -1   6    0.29    0.20
   6  -1   6    0.23    0.22
   6  -1   6    0.13    0.22
   7  -1   6    1.59    0.34
   7  -1   6    1.67    0.39
   8  -1   6   20.51    2.53
   9  -1   6    4.28    0.69
  12   0  -6    1.83    0.66
  11   0  -6    0.68    0.52
 -11   0   6    0.47    0.53
  10   0  -6    0.81    0.46
 -10   0   6    0.64    0.49
   9   0  -6    1.21    0.47
   8   0  -6    0.21    0.33
  -8   0   6    0.23    0.35
  -8   0   6    0.06    0.34
   7   0  -6    1.19    0.38
  -7   0   6    1.16    0.40
   6   0  -6   -0.20    0.21
   6   0  -6    0.04    0.12
  -6   0   6    0.05    0.26
  -6   0   6    0.13    0.23
   5   0  -6    5.16    0.84
   5   0  -6    7.05    0.92
  -5   0   6    6.64    0.78
  -5   0   6    6.13    0.95
  -5   0   6    6.97    0.91
   4   0  -6    0.80    0.17
   4   0  -6    0.27    0.20
  -4   0   6    0.26    0.13
   3   0  -6    0.09    0.16
   3   0  -6    0.06    0.11
   3   0  -6    0.14    0.15
  -3   0   6    0.15    0.18
  -3   0   6    0.11    0.15
  -3   0   6    0.10    0.11
  -2   0   6    6.62    0.92
   1   0  -6    0.01    0.11
   1   0  -6    0.33    0.18
  -1   0   6    0.30    0.16
  -1   0   6    0.33    0.13
  -1   0   6    0.32    0.16
  -1   0   6    0.15    0.12
   0   0  -6    0.14    0.12
   0   0   6    0.04    0.11
   0   0   6    0.12    0.11
   0   0   6    0.16    0.13
   0   0   6    0.36    0.12
   0   0   6    0.10    0.08
  -1   0  -6    4.87    0.60
  -1   0  -6    5.05    0.62
   1   0   6    5.64    0.62
   1   0   6    4.04    0.60
   1   0   6    5.71    0.66
   1   0   6    4.73    0.63
   1   0   6    3.91    0.63
  -2   0  -6    1.26    0.21
  -2   0  -6    1.21    0.17
   2   0   6    0.99    0.24
   2   0   6    1.20    0.22
   2   0   6    0.51    0.18
   2   0   6    1.62    0.25
   3   0   6    0.86    0.20
   3   0   6    0.68    0.22
   3   0   6    0.72    0.19
   3   0   6    0.71    0.15
   4   0   6    0.00    0.14
   4   0   6    0.22    0.18
   4   0   6    0.05    0.17
   4   0   6    0.16    0.08
   4   0   6    0.16    0.16
   5   0   6   15.35    2.05
   5   0   6   16.56    2.01
   5   0   6   17.27    2.04
   5   0   6   16.49    2.00
   6   0   6   20.63    2.46
   6   0   6   19.95    2.48
   6   0   6   18.81    2.52
   6   0   6   21.06    2.45
   7   0   6    3.18    0.50
   7   0   6    2.41    0.58
   7   0   6    3.09    0.53
   7   0   6    2.88    0.54
   8   0   6    2.67    0.64
  12  -1  -6    0.61    0.53
  11  -1  -6    3.96    0.85
  10  -1  -6    7.67    1.22
 -10   1   6    7.23    1.18
   9  -1  -6    0.21    0.36
  -9   1   6   -0.33    0.31
   8  -1  -6    2.17    0.53
  -8   1   6    2.08    0.49
   7  -1  -6    0.23    0.29
   7  -1  -6    0.24    0.13
  -7   1   6    0.55    0.33
  -7   1   6    0.35    0.27
   6  -1  -6    0.73    0.32
   6  -1  -6    1.41    0.28
   5  -1  -6    3.53    0.67
   5  -1  -6    4.93    0.74
   5  -1  -6    4.78    0.57
  -5   1   6    4.31    0.69
  -5   1   6    4.43    0.76
   4  -1  -6    0.85    0.28
   4  -1  -6    0.67    0.26
   4  -1  -6    0.95    0.19
  -4   1   6    0.80    0.16
  -4   1   6    0.78    0.30
  -4   1   6    0.83    0.24
   3  -1  -6    3.08    0.44
   3  -1  -6    5.23    0.60
  -3   1   6    2.99    0.48
  -3   1   6    3.82    0.51
  -3   1   6    2.57    0.42
   2  -1  -6    0.58    0.20
   2  -1  -6    0.49    0.17
  -2   1   6    0.72    0.18
  -2   1   6    0.45    0.18
  -2   1   6    1.01    0.24
  -2   1   6    0.75    0.17
   1  -1  -6    5.05    0.74
  -1   1   6    5.01    0.70
  -1   1   6    5.69    0.72
  -1   1   6    7.45    0.74
   0  -1  -6    7.44    0.92
   0  -1  -6    7.21    0.95
   0   1   6    7.75    0.94
   0   1   6    7.37    0.96
   0   1   6    6.96    0.95
   0   1   6    7.75    0.96
   0   1   6    7.95    0.94
  -1  -1  -6   42.43    5.09
  -1  -1  -6   41.46    5.08
   1   1   6   43.29    5.11
   1   1   6   45.25    5.10
   1   1   6   46.06    5.11
   1   1   6   42.70    5.09
   1   1   6   40.81    5.10
   2   1   6    1.80    0.36
   2   1   6    2.10    0.32
   2   1   6    1.96    0.35
   2   1   6    1.98    0.34
   2   1   6    2.36    0.37
   3   1   6   14.11    1.70
   3   1   6   13.51    1.75
   3   1   6   13.81    1.76
   3   1   6   15.39    1.74
   3   1   6   13.95    1.73
   4   1   6   18.11    2.37
   4   1   6   19.13    2.34
   4   1   6   20.22    2.30
   4   1   6   20.21    2.36
   4   1   6   18.67    2.39
   5   1   6    2.57    0.46
   5   1   6    2.58    0.48
   5   1   6    2.71    0.54
   5   1   6    2.25    0.43
   5   1   6    2.87    0.36
   6   1   6    1.50    0.37
   6   1   6    1.74    0.46
   6   1   6    1.29    0.32
   7   1   6   22.04    2.71
   7   1   6   20.23    2.61
   8   1   6    4.09    0.82
   9   1   6    3.13    0.74
  10   1   6    3.84    0.89
  12  -2  -6    2.09    0.68
  11  -2  -6    8.91    1.41
  10  -2  -6    0.58    0.45
 -10   2   6    0.84    0.39
   9  -2  -6    8.85    1.21
  -9   2   6    6.88    1.27
  -9   2   6    7.93    1.12
   8  -2  -6    2.77    0.58
  -8   2   6    1.86    0.47
  -8   2   6    2.20    0.58
   7  -2  -6    3.52    0.60
   7  -2  -6    6.03    0.82
  -7   2   6    5.60    0.84
   6  -2  -6    2.15    0.43
  -6   2   6    2.75    0.54
   5  -2  -6    0.18    0.12
   5  -2  -6    0.77    0.26
   5  -2  -6    0.50    0.25
  -5   2   6    1.02    0.32
   4  -2  -6    4.55    0.75
   4  -2  -6    4.99    0.79
   4  -2  -6    5.17    0.64
  -4   2   6    5.36    0.72
  -4   2   6    4.33    0.68
   3  -2  -6    1.24    0.31
   3  -2  -6    1.51    0.26
  -3   2   6    1.17    0.27
  -3   2   6    1.58    0.34
  -3   2   6    1.32    0.27
   2  -2  -6   17.42    2.12
  -2   2   6   17.53    2.09
  -2   2   6   19.03    2.13
  -2   2   6   17.78    2.09
  -2   2   6   15.05    2.05
   1  -2  -6    1.45    0.28
  -1   2   6    1.38    0.26
  -1   2   6    1.46    0.27
  -1   2   6    1.24    0.25
  -1   2   6    1.59    0.30
  -1   2   6    1.17    0.25
   0  -2  -6    2.92    0.44
   0   2   6    3.30    0.46
   0   2   6    2.89    0.45
   0   2   6    3.29    0.47
   0   2   6    2.88    0.45
   0   2   6    3.32    0.49
  -1  -2  -6    1.56    0.27
   1   2   6    1.68    0.34
   1   2   6    1.68    0.31
   1   2   6    1.84    0.31
   1   2   6    1.72    0.30
   1   2   6    1.40    0.30
   2   2   6   37.76    4.61
   2   2   6   40.73    4.61
   2   2   6   41.57    4.63
   2   2   6   35.78    4.63
   2   2   6   38.31    4.65
   3   2   6    0.04    0.16
   3   2   6    0.02    0.14
   3   2   6    0.09    0.21
   3   2   6    0.07    0.11
   4   2   6    4.85    0.80
   4   2   6    5.35    0.66
   4   2   6    4.55    0.68
   4   2   6    5.21    0.73
   5   2   6   24.34    3.31
   5   2   6   26.22    3.23
   5   2   6   29.07    3.20
   5   2   6   25.83    3.24
   6   2   6   13.11    1.53
   6   2   6   11.72    1.68
   6   2   6   11.67    1.60
   7   2   6   -0.02    0.17
   7   2   6    0.30    0.32
   7   2   6    0.03    0.34
   8   2   6    2.15    0.66
   8   2   6    2.32    0.40
   8   2   6    2.93    0.62
   9   2   6    7.01    1.20
   9   2   6    5.82    0.85
   9   2   6    7.28    0.88
  10   2   6    1.71    0.64
  10   2   6    1.34    0.31
  10   2   6    1.75    0.35
  12  -3  -6    0.18    0.47
  11  -3  -6   -0.12    0.42
  10  -3  -6    5.87    1.04
   9  -3  -6    3.95    0.79
  -9   3   6    4.22    0.68
  -9   3   6    4.28    0.87
   8  -3  -6    6.34    0.89
  -8   3   6    8.86    0.98
  -8   3   6    7.91    1.20
   7  -3  -6   11.85    1.92
   7  -3  -6   16.96    2.03
  -7   3   6   19.15    1.93
   6  -3  -6    3.06    0.57
   6  -3  -6    2.90    0.41
   6  -3  -6    3.12    0.59
  -6   3   6    3.16    0.53
  -6   3   6    3.41    0.49
   5  -3  -6    6.01    0.91
   5  -3  -6    5.48    0.80
   5  -3  -6    8.67    1.01
  -5   3   6    7.63    0.89
   4  -3  -6    0.53    0.17
   4  -3  -6    0.86    0.29
  -4   3   6    0.46    0.20
  -4   3   6    0.66    0.19
   3  -3  -6    5.22    0.73
  -3   3   6    5.04    0.68
  -3   3   6    4.75    0.73
  -3   3   6    4.95    0.67
   2  -3  -6    9.75    1.33
  -2   3   6    8.64    1.29
  -2   3   6   11.34    1.30
  -2   3   6   11.58    1.31
  -2   3   6   11.40    1.35
   1  -3  -6    0.38    0.19
  -1   3   6    0.74    0.20
  -1   3   6    0.40    0.19
  -1   3   6    0.62    0.21
  -1   3   6    0.80    0.19
   0  -3  -6    1.94    0.34
   0   3   6    2.00    0.34
   0   3   6    2.12    0.41
   0   3   6    1.78    0.35
   0   3   6    2.12    0.37
  -1  -3  -6   13.42    1.67
   1   3   6   14.14    1.70
   1   3   6   14.64    1.70
   1   3   6   13.94    1.69
   1   3   6   12.42    1.72
   2   3   6    0.14    0.14
   2   3   6   -0.02    0.15
   2   3   6    0.08    0.21
   2   3   6   -0.02    0.13
   3   3   6   45.94    5.17
   3   3   6   44.45    5.25
   3   3   6   39.63    5.16
   3   3   6   43.86    5.18
   4   3   6   18.09    2.21
   4   3   6   19.53    2.21
   4   3   6   17.34    2.22
   4   3   6   16.07    2.29
   5   3   6    3.36    0.59
   5   3   6    3.90    0.75
   5   3   6    3.86    0.57
   5   3   6    4.06    0.63
   6   3   6    0.23    0.35
   6   3   6    0.49    0.31
   6   3   6    0.17    0.21
   7   3   6    4.79    0.97
   7   3   6    5.06    0.85
   7   3   6    5.49    0.76
   8   3   6    1.93    0.42
   8   3   6    2.72    0.62
   8   3   6    1.80    0.64
   9   3   6    0.60    0.55
   9   3   6    0.54    0.31
  10   3   6    1.54    0.37
  10   3   6    1.81    0.74
  12  -4  -6    0.36    0.52
  11  -4  -6    0.13    0.47
  10  -4  -6    0.97    0.52
   9  -4  -6    6.54    1.05
  -9   4   6    5.60    0.79
   8  -4  -6    9.87    1.48
  -8   4   6   11.99    1.44
  -8   4   6   15.26    1.56
   7  -4  -6    4.84    0.56
   7  -4  -6    3.64    0.70
   7  -4  -6    5.08    0.83
   7  -4  -6    3.37    0.58
  -7   4   6    4.92    0.71
  -7   4   6    4.73    0.60
   6  -4  -6   27.48    3.72
   6  -4  -6   30.11    3.72
   6  -4  -6   30.37    3.58
  -6   4   6   31.98    3.60
  -6   4   6   29.99    3.65
   5  -4  -6    0.43    0.28
   5  -4  -6    0.21    0.25
  -5   4   6    0.40    0.21
  -5   4   6    0.25    0.16
  -4   4   6   19.19    2.14
  -4   4   6   15.62    2.16
   3  -4  -6    2.33    0.46
  -3   4   6    2.65    0.46
  -3   4   6    2.54    0.39
  -3   4   6    2.83    0.50
  -3   4   6    2.21    0.41
   2  -4  -6    2.08    0.39
  -2   4   6    2.14    0.36
  -2   4   6    1.59    0.38
  -2   4   6    1.88    0.32
  -2   4   6    2.17    0.41
   1  -4  -6    9.58    1.17
  -1   4   6    9.20    1.13
  -1   4   6   10.78    1.21
  -1   4   6    7.04    1.16
  -1   4   6    8.29    1.14
   0  -4  -6    0.45    0.18
   0   4   6    0.22    0.16
   0   4   6    0.39    0.23
   0   4   6    0.25    0.18
   0   4   6    0.13    0.17
  -1  -4  -6   23.08    2.61
   1   4   6   21.11    2.60
   1   4   6   20.47    2.62
   1   4   6   22.38    2.65
   1   4   6   20.00    2.68
   2   4   6    2.97    0.50
   2   4   6    3.09    0.52
   2   4   6    3.49    0.55
   2   4   6    2.96    0.62
   3   4   6   19.40    2.49
   3   4   6   20.10    2.50
   3   4   6   21.28    2.52
   3   4   6   20.95    2.60
   4   4   6    0.28    0.24
   4   4   6    0.19    0.22
   4   4   6    0.14    0.23
   4   4   6    0.13    0.32
   5   4   6    3.36    0.59
   5   4   6    3.68    0.59
   5   4   6    2.65    0.69
   6   4   6    3.91    0.83
   6   4   6    3.64    0.60
   6   4   6    2.52    0.61
   7   4   6    4.27    0.77
   7   4   6    4.79    0.70
   7   4   6    2.72    0.86
   8   4   6    0.02    0.39
   8   4   6    0.42    0.54
   9   4   6    1.33    0.68
  12  -5  -6    5.10    1.00
 -12   5   6    3.73    0.79
  11  -5  -6    2.75    0.74
 -11   5   6    2.19    0.57
  10  -5  -6    1.19    0.53
 -10   5   6    1.86    0.47
   9  -5  -6    0.73    0.45
   9  -5  -6    0.80    0.23
  -9   5   6    1.16    0.36
   8  -5  -6    0.10    0.18
   8  -5  -6   -0.20    0.32
  -8   5   6    0.01    0.17
  -8   5   6    0.17    0.26
   7  -5  -6   18.51    2.32
   7  -5  -6   13.52    2.28
  -7   5   6   18.73    2.16
  -7   5   6   22.01    2.26
   6  -5  -6    0.10    0.30
   6  -5  -6   -0.15    0.23
  -6   5   6    0.26    0.17
  -6   5   6    0.10    0.20
   5  -5  -6   32.19    4.12
  -5   5   6   33.51    4.07
  -5   5   6   35.13    4.01
   4  -5  -6   14.98    1.70
  -4   5   6   11.86    1.61
  -4   5   6   11.84    1.64
  -4   5   6   13.06    1.58
   3  -5  -6    3.68    0.63
  -3   5   6    4.50    0.55
  -3   5   6    3.39    0.62
  -3   5   6    3.80    0.60
   2  -5  -6    0.65    0.27
  -2   5   6    0.53    0.23
  -2   5   6    0.80    0.30
  -2   5   6    0.85    0.30
  -2   5   6    0.50    0.19
   1  -5  -6    2.43    0.42
  -1   5   6    2.47    0.39
  -1   5   6    2.53    0.42
  -1   5   6    1.64    0.43
  -1   5   6    2.43    0.46
   0  -5  -6   14.77    1.97
   0   5   6   17.50    2.04
   0   5   6   16.87    1.99
   0   5   6   16.34    1.96
   0   5   6   15.13    2.05
  -1  -5  -6    2.60    0.47
   1   5   6    2.81    0.59
   1   5   6    2.83    0.52
   1   5   6    2.92    0.46
   1   5   6    2.80    0.49
   2   5   6   24.98    3.01
   2   5   6   23.14    3.11
   2   5   6   26.01    3.06
   2   5   6   24.57    3.00
   3   5   6    1.92    0.40
   3   5   6    1.76    0.42
   3   5   6    1.36    0.52
   4   5   6    1.27    0.53
   4   5   6    1.76    0.41
   4   5   6    1.60    0.42
   5   5   6    4.22    0.88
   5   5   6    4.24    0.75
   5   5   6    4.07    0.70
   6   5   6   11.95    1.91
   6   5   6   13.58    1.72
   7   5   6    1.64    0.50
   7   5   6    1.27    0.64
   8   5   6    1.44    0.74
   8   5   6    1.35    0.54
  12  -6  -6    3.67    0.84
 -12   6   6    2.54    0.66
  11  -6  -6    6.44    1.06
 -11   6   6    3.66    0.80
  10  -6  -6   10.95    1.50
 -10   6   6    8.87    1.37
   9  -6  -6    0.21    0.40
  -9   6   6    0.43    0.30
  -8   6   6    2.65    0.51
   7  -6  -6    1.01    0.41
  -7   6   6    0.92    0.21
  -7   6   6    1.53    0.37
   6  -6  -6   27.37    3.52
  -6   6   6   29.01    3.44
  -6   6   6   28.55    3.37
   5  -6  -6    6.72    1.13
  -5   6   6    8.41    1.08
  -5   6   6    8.28    1.02
  -5   6   6    9.18    1.15
   4  -6  -6   34.92    3.68
  -4   6   6   30.51    3.59
  -4   6   6   25.90    3.61
  -4   6   6   28.81    3.53
   3  -6  -6   26.51    3.23
  -3   6   6   25.05    3.23
  -3   6   6   26.35    3.13
  -3   6   6   26.79    3.18
   2  -6  -6    7.99    1.04
  -2   6   6    7.43    1.07
  -2   6   6    7.38    0.96
  -2   6   6    6.75    0.99
  -2   6   6    8.05    1.09
   1  -6  -6    0.35    0.24
  -1   6   6    0.42    0.25
  -1   6   6    0.67    0.22
  -1   6   6    0.54    0.30
  -1   6   6    0.72    0.30
   0  -6  -6   16.96    2.16
   0   6   6   17.63    2.22
   0   6   6   15.84    2.23
   0   6   6   17.63    2.16
   0   6   6   18.56    2.14
  -1  -6  -6    1.21    0.33
   1   6   6    0.72    0.39
   1   6   6    0.99    0.29
   1   6   6    0.77    0.33
   1   6   6    1.52    0.33
   2   6   6   17.67    2.10
   2   6   6   14.01    2.19
   2   6   6   18.34    2.18
   3   6   6    0.19    0.25
   3   6   6    0.23    0.38
   4   6   6    2.38    0.67
   4   6   6    2.09    0.47
   5   6   6    7.65    1.40
   5   6   6    9.47    1.26
   6   6   6    0.63    0.39
   6   6   6    1.02    0.63
   7   6   6    6.21    1.04
   7   6   6    6.01    1.29
  12  -7  -6    1.83    0.70
 -12   7   6    0.60    0.43
  11  -7  -6    9.55    1.43
 -11   7   6    7.00    1.17
  10  -7  -6    1.10    0.56
  10  -7  -6    0.40    0.19
 -10   7   6    1.08    0.38
   9  -7  -6   15.45    1.98
  -9   7   6   13.08    1.82
   8  -7  -6    0.25    0.39
   8  -7  -6    0.16    0.28
  -8   7   6   -0.25    0.24
   7  -7  -6    3.79    0.82
  -7   7   6    4.86    0.62
  -7   7   6    5.95    0.80
   6  -7  -6    0.36    0.35
  -6   7   6    0.15    0.27
  -6   7   6   -0.23    0.23
  -6   7   6    0.00    0.15
   5  -7  -6   11.89    1.63
  -5   7   6   13.12    1.49
  -5   7   6   12.17    1.55
  -5   7   6   10.61    1.59
   4  -7  -6   55.16    6.10
  -4   7   6   48.96    5.96
  -4   7   6   49.34    6.09
  -4   7   6   48.76    6.01
   3  -7  -6    0.51    0.31
  -3   7   6    0.78    0.24
  -3   7   6    0.58    0.28
  -3   7   6    0.54    0.33
   2  -7  -6   20.40    2.36
  -2   7   6   17.30    2.38
  -2   7   6   16.17    2.38
  -2   7   6   16.85    2.30
  -2   7   6   21.73    2.29
   1  -7  -6    1.01    0.34
  -1   7   6    1.13    0.34
  -1   7   6    0.87    0.41
  -1   7   6    0.96    0.29
   0   7   6    4.65    0.83
   0   7   6    3.86    0.66
   1   7   6   11.61    1.81
   1   7   6   15.15    1.73
   2   7   6    0.53    0.45
   2   7   6    0.10    0.27
   3   7   6    7.92    1.05
   3   7   6    6.05    1.21
   4   7   6    1.24    0.39
   4   7   6    0.58    0.53
   5   7   6    2.72    0.84
   5   7   6    3.10    0.64
   6   7   6    2.36    0.84
   6   7   6    2.81    0.65
   7   7   6    3.60    0.78
  12  -8  -6    0.43    0.61
 -12   8   6    1.11    0.46
  11  -8  -6    0.20    0.58
 -11   8   6    0.94    0.42
  10  -8  -6   13.77    1.89
 -10   8   6   12.57    1.73
   9  -8  -6    0.19    0.47
  -9   8   6    0.63    0.36
   8  -8  -6   20.65    2.59
  -8   8   6   18.91    2.43
  -8   8   6   19.06    2.52
   7  -8  -6    0.77    0.47
  -7   8   6    0.90    0.33
  -7   8   6    0.42    0.35
   6  -8  -6    1.82    0.53
  -6   8   6    0.50    0.36
  -6   8   6    1.57    0.40
   5  -8  -6    2.15    0.58
  -5   8   6    2.86    0.59
  -5   8   6    2.12    0.50
   4  -8  -6    7.46    1.08
  -4   8   6    6.53    1.01
  -4   8   6    7.51    1.16
   3  -8  -6   35.52    4.13
  -3   8   6   33.12    4.05
  -3   8   6   31.79    4.15
  -2   8   6    5.62    0.97
  -2   8   6    5.06    0.80
  -1   8   6   25.55    3.14
  -1   8   6   25.77    3.26
   0   8   6    0.95    0.47
   0   8   6    0.92    0.33
   1   8   6    5.26    1.05
   1   8   6    6.79    0.92
   2   8   6    0.15    0.46
   2   8   6    0.99    0.36
   3   8   6    1.92    0.73
   3   8   6    3.77    0.62
   4   8   6    0.84    0.41
   4   8   6    0.57    0.59
   5   8   6    1.61    0.75
   5   8   6    2.01    0.54
  11  -9  -6    0.41    0.61
 -11   9   6    1.64    0.48
  10  -9  -6    0.29    0.31
  10  -9  -6    0.39    0.58
 -10   9   6    0.36    0.35
   9  -9  -6    7.82    1.30
  -9   9   6    7.12    1.06
  -9   9   6    6.40    1.16
   8  -9  -6    4.83    1.09
   8  -9  -6    7.85    1.28
  -8   9   6    8.88    1.10
  -8   9   6    8.36    1.19
   7  -9  -6   13.58    1.67
  -7   9   6   10.87    1.47
  -7   9   6    9.37    1.57
   6  -9  -6   23.59    2.86
  -6   9   6   20.93    2.83
  -6   9   6   21.60    2.73
   5  -9  -6   -0.16    0.39
  -5   9   6    0.38    0.38
  -5   9   6    0.68    0.34
  -4   9   6    0.21    0.31
  -4   9   6    0.27    0.37
  -3   9   6   -0.10    0.33
  -3   9   6    0.07    0.31
  -2   9   6   13.98    1.75
  -2   9   6   12.99    1.88
  -1   9   6    7.18    1.25
  -1   9   6    7.82    1.08
   0   9   6   15.40    1.92
   0   9   6   14.47    2.06
   1   9   6   10.35    1.71
   1   9   6   11.79    1.49
   2   9   6    4.28    0.72
   2   9   6    3.53    0.92
   3   9   6    0.84    0.40
   3   9   6    0.12    0.54
   4   9   6    1.41    0.73
   4   9   6    1.09    0.47
  10 -10  -6   -0.10    0.60
  10 -10  -6    0.31    0.35
 -10  10   6    0.09    0.42
 -10  10   6    0.52    0.39
   9 -10  -6    1.43    0.68
  -9  10   6    0.33    0.44
  -9  10   6    1.14    0.45
   8 -10  -6    5.77    1.06
   8 -10  -6    3.04    0.87
  -8  10   6    5.46    0.97
  -8  10   6    6.30    0.88
   7 -10  -6   16.92    2.24
  -7  10   6   15.86    2.05
  -7  10   6   15.51    2.18
  -6  10   6    2.23    0.51
  -6  10   6    1.41    0.58
  -5  10   6   24.96    3.07
  -5  10   6   24.76    3.23
  -4  10   6    1.39    0.57
  -4  10   6    2.08    0.49
  -3  10   6    0.29    0.43
  -3  10   6   -0.45    0.33
  -2  10   6    0.45    0.48
  -2  10   6    0.87    0.40
  -1  10   6    5.72    0.89
  -1  10   6    5.54    1.08
   0  10   6   13.48    1.97
   0  10   6   12.52    1.68
   1  10   6    1.25    0.45
   1  10   6    0.61    0.59
   2  10   6   10.91    1.38
   2  10   6    7.72    1.57
   3  10   6    0.04    0.37
   3  10   6    1.04    0.67
  -9  11   6    0.19    0.47
   8 -11  -6    0.44    0.49
  -8  11   6    0.62    0.51
  -8  11   6    0.70    0.43
   7 -11  -6    0.84    0.55
  -7  11   6    1.36    0.62
  -7  11   6    1.46    0.50
  -6  11   6   16.51    2.05
  -6  11   6   15.05    2.19
  -5  11   6    4.99    1.02
  -5  11   6    5.08    0.86
  -4  11   6   12.71    1.86
  -4  11   6   12.91    1.69
  -3  11   6    4.30    0.91
  -3  11   6    3.62    0.71
  -2  11   6    0.57    0.52
  -2  11   6   -0.55    0.34
  -1  11   6    0.60    0.39
  -1  11   6    0.56    0.56
   0  11   6    0.66    0.54
   0  11   6   -0.13    0.36
   1  11   6   11.28    1.48
   1  11   6    9.66    1.74
   7 -12  -6    1.04    0.62
  -7  12   6    0.39    0.56
  -7  12   6    0.84    0.49
  -6  12   6   -0.45    0.42
  -6  12   6    0.33    0.52
  -5  12   6    8.46    1.24
  -5  12   6    8.35    1.48
  -4  12   6    6.72    1.25
  -4  12   6    5.81    0.97
  -3  12   6    2.90    0.62
  -3  12   6    3.12    0.87
  -2  12   6    6.89    1.11
  -2  12   6    8.10    1.41
   0  12  -7    0.50    0.51
   0 -12   7    0.51    0.76
   0 -12   7    0.91    0.70
  -1  12  -7    0.37    0.51
   1 -12   7    0.44    0.66
   1 -12   7    0.07    0.73
  -2  12  -7   -0.16    0.43
   2 -12   7    0.41    0.62
   2 -12   7   -0.46    0.61
  -3  12  -7    1.43    0.54
   3 -12   7    0.34    0.72
   3 -12   7    0.61    0.68
   3 -12   7    2.47    0.81
  -4  12  -7   -0.06    0.40
   4 -12   7    0.50    0.76
   4 -12   7   -0.03    0.53
   4 -12   7   -0.37    0.51
  -5  12  -7    3.51    0.68
   5 -12   7    0.98    0.85
   5 -12   7    2.39    0.83
   5 -12   7    1.59    0.73
  -6  12  -7    0.70    0.45
   6 -12   7   -0.79    0.64
   6 -12   7   -0.35    0.43
   6 -12   7    0.27    0.65
   7 -12   7    0.10    0.65
   7 -12   7   -0.24    0.68
   8 -12   7    3.59    0.90
   8 -12   7    1.77    0.93
   2  11  -7   -0.29    0.46
  -2 -11   7    0.13    0.72
  -2 -11   7    0.42    0.63
   1  11  -7    2.78    0.72
  -1 -11   7    1.61    0.77
  -1 -11   7    1.18    0.85
   0  11  -7   -0.17    0.43
   0 -11   7   -0.28    0.55
   0 -11   7    0.42    0.73
  -1  11  -7    0.77    0.48
   1 -11   7    0.05    0.67
   1 -11   7    0.21    0.58
  -2  11  -7    0.16    0.38
   2 -11   7   -0.35    0.48
   2 -11   7    0.62    0.67
  -3  11  -7    2.06    0.52
   3 -11   7    1.29    0.68
   3 -11   7    1.87    0.69
   3 -11   7   -0.28    0.61
   3 -11   7    1.69    0.69
  -4  11  -7    4.49    0.73
   4 -11   7    2.28    0.80
   4 -11   7    3.89    0.89
   4 -11   7    3.15    1.03
   4 -11   7    3.51    0.86
  -5  11  -7    0.46    0.38
   5 -11   7    0.33    0.68
   5 -11   7    0.15    0.50
   5 -11   7    0.86    0.62
  -6  11  -7    2.83    0.59
   6 -11   7    3.13    0.81
   6 -11   7    2.55    0.92
   6 -11   7    1.49    0.54
  -7  11  -7    1.73    0.49
   7 -11   7    0.48    0.74
   7 -11   7    0.71    0.63
  -8  11  -7    1.60    0.49
   8 -11   7   -0.01    0.58
   8 -11   7    0.41    0.64
   9 -11   7    2.57    0.78
   9 -11   7    1.09    0.74
   4  10  -7    1.01    0.68
  -4 -10   7   -0.10    0.69
  -4 -10   7    0.23    0.72
   3  10  -7   -0.19    0.51
  -3 -10   7    0.33    0.67
  -3 -10   7    0.27    0.62
   2  10  -7   -0.73    0.38
  -2 -10   7    1.07    0.65
  -2 -10   7    0.44    0.68
   1  10  -7    0.15    0.42
  -1 -10   7    0.13    0.54
  -1 -10   7    0.29    0.63
   0  10  -7    5.60    0.92
   0 -10   7    3.93    1.02
   0 -10   7    4.34    1.13
  -1  10  -7    2.14    0.54
   1 -10   7    1.03    0.64
   1 -10   7    1.64    0.67
   1 -10   7    1.58    0.78
  -2  10  -7    3.61    0.62
   2 -10   7    2.36    0.77
   2 -10   7    2.49    0.71
   2 -10   7    1.54    0.69
   2 -10   7    2.22    0.85
  -3  10  -7    0.86    0.39
   3 -10   7    0.54    0.50
   3 -10   7    0.53    0.51
   3 -10   7    0.56    0.51
   3 -10   7    0.95    0.72
  -4  10  -7    1.48    0.45
   4 -10   7    1.96    0.66
   4 -10   7    1.05    0.51
   4 -10   7    1.51    0.75
   4 -10   7    1.47    0.60
  -5  10  -7    1.09    0.38
   5 -10   7    0.65    0.47
   5 -10   7    0.22    0.59
   5 -10   7    0.89    0.54
   5 -10   7    0.65    0.40
  -6  10  -7   10.41    1.25
   6 -10   7    8.80    1.15
   6 -10   7    8.28    1.41
   6 -10   7    6.47    1.56
  -7  10  -7    0.53    0.36
   7 -10   7    0.82    0.61
   7 -10   7    0.93    0.64
  -8  10  -7    0.77    0.37
   8 -10   7    0.41    0.58
   8 -10   7    0.51    0.56
  -9  10  -7    0.60    0.37
   9 -10   7    0.54    0.58
   9 -10   7    0.85    0.59
 -10  10  -7    0.03    0.36
  10 -10   7    0.31    0.52
  10 -10   7    0.98    0.57
   5   9  -7    1.47    0.72
  -5  -9   7    1.16    0.79
   4   9  -7   -0.09    0.52
  -4  -9   7    0.14    0.67
  -4  -9   7   -0.01    0.60
   3   9  -7    2.29    0.70
  -3  -9   7    1.82    0.77
  -3  -9   7    2.02    0.82
   2   9  -7    1.83    0.59
  -2  -9   7    2.01    0.72
  -2  -9   7    1.71    0.75
   1   9  -7    2.77    0.64
  -1  -9   7    1.22    0.74
  -1  -9   7    2.34    0.74
   0   9  -7    0.15    0.33
   0  -9   7    0.17    0.48
   0  -9   7    0.86    0.63
   0  -9   7    0.27    0.47
  -1   9  -7    4.11    0.72
   1  -9   7    3.82    0.91
   1  -9   7    3.97    0.83
   1  -9   7    3.00    0.92
  -2   9  -7    3.55    0.62
   2  -9   7    3.06    0.89
   2  -9   7    3.70    0.78
   2  -9   7    3.12    0.79
   2  -9   7    1.98    0.72
  -3   9  -7    3.01    0.54
   3  -9   7    3.09    0.71
   3  -9   7    3.25    0.70
   3  -9   7    1.57    0.74
   3  -9   7    1.86    0.66
  -4   9  -7    0.27    0.27
   4  -9   7    0.49    0.54
   4  -9   7   -0.21    0.31
   4  -9   7    0.39    0.49
   4  -9   7    0.78    0.44
  -5   9  -7    2.26    0.49
   5  -9   7    1.68    0.73
   5  -9   7    2.57    0.57
   5  -9   7    3.91    0.76
   5  -9   7    2.18    0.54
  -6   9  -7    2.68    0.49
   6  -9   7    1.62    0.46
   6  -9   7    1.27    0.68
   6  -9   7    2.84    0.69
  -7   9  -7    4.13    0.65
   7  -9   7    3.53    0.81
   7  -9   7    2.33    0.83
  -8   9  -7    1.54    0.42
   8  -9   7    1.51    0.58
   8  -9   7    1.23    0.63
  -9   9  -7    3.81    0.68
   9  -9   7    4.58    0.87
   9  -9   7    3.25    0.87
  10  -9   7   -0.17    0.45
  10  -9   7    0.04    0.49
  11  -9   7    1.17    0.60
   6   8  -7    0.47    0.59
  -6  -8   7   -0.27    0.66
   5   8  -7    3.27    0.85
  -5  -8   7    2.46    0.89
  -5  -8   7    4.11    1.04
   4   8  -7    5.27    0.94
  -4  -8   7    2.89    0.90
  -4  -8   7    2.89    0.93
   3   8  -7   -0.20    0.39
  -3  -8   7    0.62    0.53
  -3  -8   7    0.20    0.54
   2   8  -7    1.41    0.53
  -2  -8   7    1.55    0.67
  -2  -8   7    2.42    0.69
   1   8  -7    1.13    0.42
  -1  -8   7    0.84    0.48
  -1  -8   7    0.26    0.48
  -1  -8   7    0.55    0.54
   0   8  -7    0.22    0.30
   0  -8   7   -0.12    0.46
   0  -8   7    0.06    0.40
   0  -8   7    0.05    0.36
  -1   8  -7    0.22    0.27
   1  -8   7    0.31    0.42
   1  -8   7    0.47    0.52
   1  -8   7    0.39    0.40
  -2   8  -7    0.07    0.24
   2  -8   7   -0.04    0.37
   2  -8   7    0.25    0.39
   2  -8   7   -0.04    0.46
   2  -8   7    0.19    0.39
  -3   8  -7   10.55    1.23
   3  -8   7    9.98    1.41
   3  -8   7    9.59    1.35
   3  -8   7    7.22    1.46
   3  -8   7    7.87    1.38
  -4   8  -7    0.07    0.21
   4  -8   7    0.61    0.44
   4  -8   7    0.17    0.32
   4  -8   7    0.09    0.30
   4  -8   7   -0.06    0.47
  -5   8  -7    6.17    0.82
   5  -8   7    6.57    1.02
   5  -8   7    5.47    0.75
   5  -8   7    4.97    0.86
   5  -8   7    5.01    1.08
  -6   8  -7    0.15    0.21
   6  -8   7   -0.13    0.42
   6  -8   7    0.01    0.23
   6  -8   7    0.07    0.40
  -7   8  -7    3.31    0.54
   7  -8   7    3.21    0.71
   7  -8   7    2.29    0.73
   8  -8   7    1.98    0.66
   8  -8   7    1.54    0.55
   9  -8   7    4.57    0.87
   9  -8   7    4.20    0.94
  10  -8   7   -0.04    0.43
  10  -8   7    0.40    0.50
  11  -8   7    1.50    0.57
   7   7  -7    1.43    0.75
   7   7  -7    0.36    0.59
   6   7  -7    2.45    0.76
  -6  -7   7    0.80    0.69
   5   7  -7    0.77    0.54
  -5  -7   7    0.71    0.60
  -5  -7   7   -0.04    0.53
   4   7  -7    0.49    0.45
  -4  -7   7    0.25    0.52
  -4  -7   7    0.51    0.53
   3   7  -7    6.51    1.05
  -3  -7   7    6.13    1.16
  -3  -7   7    5.24    1.10
   2   7  -7    6.32    0.93
  -2  -7   7    4.00    1.01
  -2  -7   7    5.75    0.96
  -2  -7   7    5.32    1.04
   1   7  -7    1.70    0.44
  -1  -7   7    1.62    0.49
  -1  -7   7    0.72    0.54
  -1  -7   7    1.88    0.58
   0   7  -7    0.67    0.30
   0  -7   7    0.34    0.39
   0  -7   7    0.35    0.40
   0  -7   7    0.50    0.46
  -1   7  -7    2.39    0.43
   1  -7   7    1.42    0.56
   1  -7   7    1.59    0.49
   1  -7   7    1.73    0.55
   1  -7   7    2.03    0.56
  -2   7  -7    0.21    0.21
   2  -7   7    0.70    0.36
   2  -7   7    0.17    0.32
   2  -7   7    0.29    0.40
   2  -7   7    0.65    0.37
   2  -7   7    0.36    0.16
  -3   7  -7    0.55    0.24
   3  -7   7    0.41    0.41
   3  -7   7    0.53    0.32
   3  -7   7    0.27    0.36
   3  -7   7    0.28    0.29
  -4   7  -7    1.55    0.32
   4  -7   7    1.47    0.56
   4  -7   7    1.48    0.38
   4  -7   7    1.99    0.52
   4  -7   7    0.90    0.37
  -5   7  -7    0.40    0.20
   5  -7   7    0.38    0.36
   5  -7   7    0.73    0.30
   5  -7   7   -0.14    0.34
  -6   7  -7    3.06    0.48
   6  -7   7    3.24    0.52
   6  -7   7    1.73    0.62
   6  -7   7    2.83    0.63
   7  -7   7    2.09    0.50
   7  -7   7    0.33    0.41
   8  -7   7    2.75    0.61
   8  -7   7    2.05    0.63
   9  -7   7    0.44    0.44
   9  -7   7    0.32    0.41
  10  -7   7    3.48    0.74
  10  -7   7    3.71    0.83
  11  -7   7    0.62    0.46
  12  -7   7    1.90    0.63
   8   6  -7    1.15    0.73
   8   6  -7    0.20    0.55
   7   6  -7    2.75    0.78
   7   6  -7    2.10    0.80
   6   6  -7   -0.29    0.43
  -6  -6   7   -0.48    0.46
  -6  -6   7   -0.32    0.47
   5   6  -7    9.32    1.34
  -5  -6   7    7.43    1.34
  -5  -6   7    7.06    1.38
   4   6  -7    4.94    0.86
  -4  -6   7    3.65    0.90
  -4  -6   7    5.29    1.02
   3   6  -7   -0.04    0.30
  -3  -6   7    1.11    0.50
  -3  -6   7    0.77    0.39
  -3  -6   7    0.44    0.45
   2   6  -7    6.43    0.98
  -2  -6   7    5.69    1.10
  -2  -6   7    6.49    1.13
  -2  -6   7    7.00    1.05
   1   6  -7    8.08    1.11
  -1  -6   7    7.84    1.29
  -1  -6   7    6.90    1.28
  -1  -6   7    9.37    1.20
   0   6  -7   -0.15    0.20
   0  -6   7    2.47    0.51
   0  -6   7    0.89    0.34
   0  -6   7    0.57    0.39
  -1   6  -7    9.16    1.13
   1  -6   7    9.81    1.29
   1  -6   7    8.15    1.20
   1  -6   7    7.15    1.32
   1  -6   7    8.52    1.28
  -2   6  -7    2.63    0.44
   2  -6   7    2.79    0.36
   2  -6   7    1.76    0.58
   2  -6   7    2.60    0.57
   2  -6   7    3.13    0.58
   2  -6   7    3.19    0.58
  -3   6  -7    8.32    0.98
   3  -6   7    6.66    1.08
   3  -6   7    8.43    1.09
   3  -6   7    7.67    1.06
   3  -6   7    6.34    1.18
  -4   6  -7    0.15    0.15
   4  -6   7    0.71    0.38
   4  -6   7    0.91    0.36
   4  -6   7    0.69    0.28
  -5   6  -7    3.69    0.53
   5  -6   7    4.20    0.70
   5  -6   7    2.40    0.67
   5  -6   7    3.84    0.60
   6  -6   7    9.85    1.49
   6  -6   7   11.02    1.34
   6  -6   7   10.39    1.43
   7  -6   7    4.24    0.84
   7  -6   7    4.42    0.76
   7  -6   7    4.31    0.61
   8  -6   7    0.12    0.37
   8  -6   7    0.26    0.34
   9  -6   7    0.74    0.41
   9  -6   7    0.85    0.47
  10  -6   7   -0.31    0.39
  10  -6   7   -0.16    0.35
  11  -6   7    5.21    0.90
  12  -6   7    2.53    0.65
   9   5  -7   -0.24    0.53
   9   5  -7   -0.49    0.53
   8   5  -7    0.19    0.56
   8   5  -7   -0.04    0.49
   7   5  -7    0.65    0.57
   7   5  -7    1.48    0.58
  -7  -5   7    1.14    0.58
   6   5  -7    0.20    0.43
   6   5  -7    0.14    0.45
  -6  -5   7    2.05    0.70
  -6  -5   7    1.07    0.51
   5   5  -7    0.09    0.35
  -5  -5   7    0.16    0.42
  -5  -5   7    0.06    0.40
   4   5  -7   13.47    1.62
  -4  -5   7   12.07    1.72
  -4  -5   7    9.96    1.64
   3   5  -7    9.94    1.24
  -3  -5   7    7.47    1.33
  -3  -5   7    9.09    1.37
   2   5  -7   -0.08    0.21
  -2  -5   7    0.30    0.30
  -2  -5   7    0.08    0.31
  -2  -5   7    0.30    0.33
   1   5  -7    6.64    1.01
  -1  -5   7    6.51    1.16
  -1  -5   7    9.25    1.12
  -1  -5   7    9.22    1.20
   0   5  -7    5.54    0.72
   0  -5   7    5.38    0.89
   0  -5   7    4.39    0.86
   0  -5   7    5.67    0.85
   0  -5   7    4.87    0.89
  -1   5  -7    2.75    0.45
   1  -5   7    2.14    0.57
   1  -5   7    3.09    0.58
   1  -5   7    2.93    0.54
   1  -5   7    2.75    0.43
   1  -5   7    3.37    0.39
   1  -5   7    2.80    0.57
  -2   5  -7    2.93    0.46
   2  -5   7    3.02    0.42
   2  -5   7    2.05    0.60
   2  -5   7    3.86    0.61
   2  -5   7    4.07    0.63
   2  -5   7    3.53    0.41
   2  -5   7    4.06    0.61
  -3   5  -7    7.14    0.91
   3  -5   7    7.28    0.93
   3  -5   7    7.67    1.03
   3  -5   7    7.19    1.13
   3  -5   7    7.32    1.00
  -4   5  -7    4.01    0.56
   4  -5   7    4.54    0.71
   4  -5   7    4.96    0.68
   4  -5   7    4.29    0.79
   5  -5   7    1.34    0.32
   5  -5   7    1.29    0.39
   5  -5   7    1.31    0.45
   6  -5   7    1.80    0.41
   6  -5   7    1.79    0.31
   6  -5   7    0.24    0.35
   7  -5   7    1.11    0.25
   7  -5   7    0.63    0.38
   7  -5   7    1.04    0.37
   8  -5   7    0.20    0.31
   8  -5   7   -0.01    0.17
   8  -5   7    0.36    0.37
   9  -5   7    5.45    0.92
   9  -5   7    5.02    0.83
  10  -5   7    0.29    0.35
  10  -5   7   -0.33    0.35
  11  -5   7    1.33    0.47
  12  -5   7   -0.33    0.37
  10   4  -7    0.30    0.61
   9   4  -7    5.59    1.15
   8   4  -7    0.03    0.49
   8   4  -7   -0.09    0.44
   7   4  -7    0.15    0.40
   7   4  -7    0.54    0.46
  -7  -4   7    0.39    0.50
  -7  -4   7    0.18    0.40
   6   4  -7    0.16    0.36
   6   4  -7    0.22    0.41
  -6  -4   7    1.09    0.50
  -6  -4   7    0.02    0.36
   5   4  -7    4.17    0.88
   5   4  -7    5.19    0.86
  -5  -4   7    5.46    0.98
  -5  -4   7    5.11    0.89
   4   4  -7    6.02    0.84
   4   4  -7    4.92    0.87
  -4  -4   7    5.60    1.00
  -4  -4   7    5.97    0.95
   3   4  -7    4.00    0.66
  -3  -4   7    3.21    0.69
  -3  -4   7    4.68    0.80
   2   4  -7   12.17    1.44
  -2  -4   7   10.66    1.52
  -2  -4   7   11.72    1.49
  -2  -4   7   10.27    1.54
   1   4  -7   -0.04    0.14
  -1  -4   7    0.20    0.25
  -1  -4   7    0.19    0.24
  -1  -4   7    0.13    0.24
  -1  -4   7    0.10    0.22
   0   4  -7    8.18    1.07
   0  -4   7    8.38    1.07
   0  -4   7    8.80    1.20
   0  -4   7    8.99    1.20
   0  -4   7   10.60    1.19
   0  -4   7    7.44    1.18
  -1   4  -7   10.52    1.31
   1  -4   7   11.44    1.41
   1  -4   7   10.13    1.41
   1  -4   7   12.74    1.45
   1  -4   7    9.93    1.45
  -2   4  -7    3.56    0.45
   2  -4   7    3.74    0.64
   2  -4   7    3.50    0.58
   2  -4   7    3.30    0.43
   2  -4   7    3.34    0.51
   2  -4   7    2.99    0.55
  -3   4  -7    0.97    0.19
   3  -4   7    1.66    0.34
   3  -4   7    1.15    0.35
   3  -4   7    2.67    0.38
  -4   4  -7    5.47    0.73
   4  -4   7    5.64    0.80
   4  -4   7    5.88    0.78
   4  -4   7    5.40    0.88
  -5   4  -7   10.40    1.34
   5  -4   7   13.86    1.43
   5  -4   7   11.64    1.52
   5  -4   7   10.61    1.45
  -6   4  -7    0.06    0.12
   6  -4   7    0.06    0.24
   6  -4   7    0.08    0.28
   6  -4   7    0.15    0.18
   7  -4   7    4.84    0.58
   7  -4   7    3.24    0.64
   7  -4   7    3.84    0.75
   8  -4   7    8.98    1.36
   8  -4   7   11.46    1.46
   8  -4   7   11.27    1.31
   9  -4   7    3.46    0.64
   9  -4   7    2.35    0.52
   9  -4   7    2.99    0.48
  10  -4   7    0.64    0.34
  10  -4   7    0.92    0.40
  11  -4   7   -0.24    0.32
  12  -4   7    1.76    0.48
  10   3  -7    2.26    0.76
   9   3  -7    0.52    0.54
   8   3  -7    8.12    1.34
   7   3  -7    0.28    0.41
  -7  -3   7    0.64    0.48
  -7  -3   7    0.09    0.32
   6   3  -7    6.57    1.02
   6   3  -7    6.01    0.95
  -6  -3   7    5.27    1.01
  -6  -3   7    4.76    0.86
   5   3  -7    0.88    0.31
   5   3  -7    0.28    0.29
   5   3  -7    0.38    0.36
  -5  -3   7    1.84    0.48
  -5  -3   7    0.16    0.28
   4   3  -7    2.44    0.52
   4   3  -7    1.94    0.42
   4   3  -7    1.45    0.34
   4   3  -7    1.43    0.38
  -4  -3   7    1.73    0.42
  -4  -3   7    2.14    0.52
   3   3  -7    6.54    0.89
   3   3  -7    6.31    1.00
   3   3  -7    5.70    0.89
   3   3  -7    8.10    0.94
  -3  -3   7    6.11    0.96
  -3  -3   7    6.30    1.02
  -3  -3   7    6.85    1.01
   2   3  -7    1.80    0.32
  -2  -3   7    1.81    0.41
  -2  -3   7    1.13    0.38
  -2  -3   7    1.72    0.42
   1   3  -7   10.52    1.34
  -1  -3   7   11.87    1.48
  -1  -3   7   11.06    1.41
  -1  -3   7   11.26    1.34
  -1  -3   7   10.13    1.44
  -1  -3   7   11.35    1.46
   0   3  -7   15.17    1.94
   0  -3   7   16.33    2.06
   0  -3   7   16.33    2.03
   0  -3   7   19.05    1.95
   0  -3   7   14.36    2.04
   0  -3   7   14.93    2.05
   1  -3   7    2.29    0.56
   1  -3   7    4.67    0.63
   1  -3   7    3.31    0.47
   1  -3   7    5.06    0.59
  -2   3  -7   13.36    1.65
   2  -3   7   14.76    1.76
   2  -3   7   14.75    1.67
   2  -3   7   13.28    1.73
   2  -3   7   14.52    1.80
  -3   3  -7    4.18    0.57
  -3   3  -7    4.68    0.63
  -3   3  -7    4.70    0.58
   3  -3   7    4.22    0.64
   3  -3   7    5.48    0.71
   3  -3   7    5.71    0.78
   3  -3   7    4.59    0.58
  -4   3  -7    3.20    0.47
  -4   3  -7    2.91    0.43
   4  -3   7    3.32    0.44
   4  -3   7    3.76    0.52
   4  -3   7    4.23    0.66
   4  -3   7    4.16    0.55
  -5   3  -7    0.57    0.16
   5  -3   7    0.59    0.16
   5  -3   7    0.56    0.21
   5  -3   7    0.55    0.28
   5  -3   7    0.50    0.23
   6  -3   7    8.85    1.15
   6  -3   7    8.84    1.04
   6  -3   7    7.17    1.05
   7  -3   7    2.32    0.37
   7  -3   7    1.97    0.50
   7  -3   7    1.97    0.40
   8  -3   7    1.03    0.31
   8  -3   7    1.18    0.40
   8  -3   7    1.24    0.28
   9  -3   7    0.31    0.32
   9  -3   7    0.11    0.25
  10  -3   7    0.45    0.29
  10  -3   7    0.65    0.37
  11  -3   7    0.23    0.30
  12  -3   7    0.83    0.34
  11   2  -7    0.25    0.53
 -11  -2   7    0.91    0.73
  10   2  -7    0.75    0.51
   9   2  -7    2.34    0.69
   8   2  -7    4.01    0.77
  -8  -2   7    1.99    0.71
   7   2  -7    4.52    0.83
  -7  -2   7    4.33    0.65
  -7  -2   7    3.44    0.81
   6   2  -7   10.00    1.25
   6   2  -7    8.67    1.15
  -6  -2   7    7.72    1.30
  -6  -2   7    7.48    1.09
   5   2  -7    0.73    0.25
   5   2  -7    2.19    0.40
   5   2  -7    1.68    0.42
  -5  -2   7    1.12    0.31
  -5  -2   7    0.94    0.41
   4   2  -7    1.01    0.26
   4   2  -7    0.48    0.25
  -4  -2   7    0.33    0.23
  -4  -2   7    1.24    0.37
  -4  -2   7    2.37    0.46
   3   2  -7    0.41    0.20
   3   2  -7   -0.07    0.19
   3   2  -7    0.11    0.17
  -3  -2   7    0.14    0.20
  -3  -2   7    0.04    0.21
  -3  -2   7    0.39    0.26
   2   2  -7    2.88    0.54
  -2  -2   7    2.92    0.51
  -2  -2   7    3.66    0.60
  -2  -2   7    2.80    0.55
  -2  -2   7    3.15    0.45
   1   2  -7    7.85    1.09
  -1  -2   7    8.54    1.01
  -1  -2   7    7.98    1.12
  -1  -2   7    8.00    1.10
  -1  -2   7    8.31    1.09
   0   2  -7   22.25    2.72
   0  -2   7   20.58    2.66
   0  -2   7   22.11    2.69
   0  -2   7   23.26    2.62
   0  -2   7   20.37    2.72
   0  -2   7   22.11    2.72
   0  -2   7   25.37    2.75
  -1   2  -7   20.46    2.66
   1  -2   7   23.77    2.69
   1  -2   7   23.17    2.66
   1  -2   7   20.24    2.69
   1  -2   7   22.28    2.61
  -2   2  -7    7.41    0.84
  -2   2  -7    5.99    0.89
  -2   2  -7    6.56    0.85
   2  -2   7    8.14    0.88
   2  -2   7    5.86    0.89
   2  -2   7    8.74    0.95
   2  -2   7    6.94    0.96
  -3   2  -7   16.22    1.97
  -3   2  -7   16.39    1.99
   3  -2   7   13.38    2.05
   3  -2   7   21.12    2.05
   4  -2   7   16.92    2.06
   4  -2   7   17.06    2.00
   4  -2   7   15.38    1.96
   5  -2   7    5.24    0.71
   5  -2   7    5.36    0.73
   5  -2   7    6.13    0.87
   5  -2   7    5.57    0.71
   6  -2   7    0.23    0.26
   6  -2   7    0.35    0.19
   6  -2   7    0.07    0.17
   6  -2   7    0.30    0.19
   7  -2   7    3.10    0.49
   7  -2   7    3.38    0.52
   7  -2   7    4.80    0.67
   8  -2   7    2.22    0.40
   8  -2   7    2.60    0.45
   8  -2   7    3.22    0.55
   9  -2   7    1.29    0.40
   9  -2   7    0.79    0.25
  10  -2   7    0.48    0.36
  10  -2   7    0.53    0.23
  11   1  -7   -0.11    0.46
 -11  -1   7    0.14    0.61
  10   1  -7    0.14    0.43
 -10  -1   7    0.47    0.57
   9   1  -7    8.63    1.34
  -9  -1   7    7.87    1.38
   8   1  -7    0.40    0.38
  -8  -1   7   -0.40    0.38
  -8  -1   7    0.32    0.43
   7   1  -7    5.70    0.94
  -7  -1   7    6.06    0.69
  -7  -1   7    4.83    0.93
  -7  -1   7    3.37    0.90
   6   1  -7    0.28    0.17
   6   1  -7    0.19    0.28
  -6  -1   7    0.48    0.31
  -6  -1   7    1.11    0.40
  -6  -1   7    0.24    0.17
   5   1  -7   10.10    1.32
   5   1  -7    7.86    1.23
  -5  -1   7    8.63    1.34
  -5  -1   7   10.97    1.21
  -5  -1   7   10.32    1.38
   4   1  -7    0.18    0.18
   4   1  -7    0.08    0.20
   4   1  -7    0.32    0.18
  -4  -1   7    0.43    0.25
  -4  -1   7    0.42    0.18
  -4  -1   7    0.49    0.28
   3   1  -7    4.10    0.58
   3   1  -7    2.44    0.51
  -3  -1   7    4.40    0.64
  -3  -1   7    2.55    0.46
  -3  -1   7    2.45    0.50
   2   1  -7    0.52    0.21
  -2  -1   7    1.09    0.27
  -2  -1   7    0.69    0.21
  -2  -1   7    0.47    0.16
   1   1  -7    8.77    1.28
  -1  -1   7    9.19    1.25
  -1  -1   7   10.19    1.31
  -1  -1   7    9.23    1.27
  -1  -1   7   10.52    1.22
  -1  -1   7   11.80    1.34
  -1  -1   7   11.00    1.31
   0   1  -7    7.91    1.10
   0  -1   7    9.00    1.12
   0  -1   7    8.17    1.11
   0  -1   7    8.84    1.07
   0  -1   7    8.01    1.12
   0  -1   7    8.99    1.03
  -1   1  -7   28.02    3.39
   1  -1   7   28.26    3.36
   1  -1   7   28.73    3.33
   1  -1   7   27.95    3.40
   1  -1   7   27.31    3.43
   1  -1   7   29.67    3.42
  -2   1  -7  134.30   15.60
  -2   1  -7  151.14   15.58
   2  -1   7  113.16   15.61
   2  -1   7  144.91   15.60
   2  -1   7  127.44   15.58
   2  -1   7  125.11   15.65
   2  -1   7  134.38   15.64
  -3   1  -7   13.21    1.43
   3  -1   7   11.42    1.45
   3  -1   7   11.31    1.43
   3  -1   7   11.92    1.43
   3  -1   7   11.23    1.49
   3  -1   7   10.89    1.42
   4  -1   7    4.96    0.62
   4  -1   7    3.82    0.56
   4  -1   7    4.19    0.68
   4  -1   7    5.22    0.63
   4  -1   7    4.51    0.60
   5  -1   7    5.48    0.71
   5  -1   7    4.83    0.65
   5  -1   7    4.46    0.59
   5  -1   7    4.77    0.65
   5  -1   7    5.18    0.75
   6  -1   7    6.36    0.87
   6  -1   7    7.20    0.86
   6  -1   7    6.40    0.92
   6  -1   7    5.73    0.94
   7  -1   7    2.07    0.44
   7  -1   7    2.41    0.49
   7  -1   7    2.30    0.41
   8  -1   7    2.63    0.46
   8  -1   7    2.35    0.51
   9  -1   7   11.54    1.52
  12   0  -7    0.50    0.53
  11   0  -7    1.27    0.56
 -11   0   7    0.02    0.55
  10   0  -7    0.07    0.42
 -10   0   7    0.79    0.48
   9   0  -7    2.15    0.58
  -9   0   7    1.75    0.56
   8   0  -7    3.53    0.67
  -8   0   7    1.99    0.67
  -8   0   7    3.19    0.65
   7   0  -7    0.63    0.35
  -7   0   7    0.47    0.37
  -7   0   7    0.61    0.36
   6   0  -7   17.71    2.06
   6   0  -7   12.90    1.95
  -6   0   7   17.65    1.88
  -6   0   7   15.79    2.13
  -6   0   7   14.25    2.02
   5   0  -7    0.54    0.20
   5   0  -7    0.06    0.14
   5   0  -7   -0.06    0.20
  -5   0   7    0.58    0.29
  -5   0   7    0.10    0.12
  -5   0   7    0.04    0.19
   4   0  -7   19.25    2.55
   4   0  -7   21.49    2.50
   4   0  -7   17.29    2.55
  -4   0   7   22.03    2.64
  -4   0   7   20.04    2.55
  -4   0   7   22.74    2.47
   3   0  -7    3.37    0.60
   3   0  -7    3.73    0.56
  -3   0   7    6.47    0.73
  -3   0   7    3.41    0.53
  -3   0   7    4.38    0.63
   2   0  -7    4.83    0.83
  -2   0   7    5.79    0.82
  -2   0   7    8.73    0.90
  -2   0   7    8.00    0.93
  -2   0   7    5.94    0.81
   1   0  -7    0.25    0.16
  -1   0   7    1.01    0.19
  -1   0   7    0.62    0.21
  -1   0   7    2.06    0.29
   0   0  -7    5.18    0.71
   0   0   7    6.36    0.70
   0   0   7    5.75    0.74
   0   0   7    4.34    0.70
   0   0   7    5.52    0.72
   0   0   7    5.09    0.66
  -1   0  -7   27.02    3.09
  -1   0  -7   26.21    3.05
   1   0   7   21.79    3.11
   1   0   7   29.87    3.07
   1   0   7   23.12    3.09
   1   0   7   21.77    3.10
   1   0   7   29.92    3.09
  -2   0  -7    0.67    0.16
  -2   0  -7    1.11    0.21
   2   0   7    0.56    0.22
   2   0   7    0.84    0.20
   2   0   7    1.34    0.23
   2   0   7    1.05    0.24
   2   0   7    0.88    0.20
   3   0   7   20.62    2.62
   3   0   7   20.32    2.59
   3   0   7   19.49    2.58
   3   0   7   23.39    2.57
   3   0   7   22.54    2.60
   4   0   7   19.06    2.33
   4   0   7   16.69    2.35
   4   0   7   20.60    2.34
   4   0   7   18.65    2.29
   4   0   7   21.97    2.37
   5   0   7   17.69    2.01
   5   0   7   15.31    2.00
   5   0   7   16.60    1.95
   5   0   7   14.23    1.95
   6   0   7    4.30    0.75
   6   0   7    4.36    0.69
   6   0   7    3.99    0.65
   6   0   7    4.39    0.63
   7   0   7    1.31    0.32
   7   0   7    0.99    0.38
   7   0   7    0.91    0.33
   7   0   7    0.87    0.33
   8   0   7    1.76    0.52
   9   0   7    0.52    0.44
  12  -1  -7    0.74    0.57
  11  -1  -7    3.74    0.85
  10  -1  -7    1.08    0.52
 -10   1   7    0.65    0.45
   9  -1  -7    0.42    0.38
  -9   1   7    0.00    0.32
  -9   1   7    0.60    0.44
   8  -1  -7    2.74    0.60
  -8   1   7    2.24    0.54
  -8   1   7    1.65    0.59
   7  -1  -7    0.63    0.22
   7  -1  -7    0.39    0.34
  -7   1   7    0.83    0.42
  -7   1   7    0.59    0.31
   6  -1  -7    2.54    0.55
   6  -1  -7    2.35    0.49
  -6   1   7    3.15    0.63
  -6   1   7    3.22    0.54
   5  -1  -7    5.30    0.92
   5  -1  -7    7.74    0.95
   5  -1  -7    6.46    0.80
  -5   1   7    6.38    0.88
  -5   1   7    6.41    1.00
  -5   1   7    5.89    0.76
   4  -1  -7   16.06    2.07
   4  -1  -7   15.89    1.99
   4  -1  -7   15.38    2.09
  -4   1   7   17.44    2.14
  -4   1   7   17.65    1.97
  -4   1   7   15.40    2.03
   3  -1  -7   15.49    1.90
   3  -1  -7   16.06    1.97
  -3   1   7   14.50    1.93
  -3   1   7   15.67    1.93
  -3   1   7   16.06    1.89
   2  -1  -7   20.09    2.63
  -2   1   7   23.64    2.65
  -2   1   7   20.60    2.61
  -2   1   7   20.47    2.60
  -2   1   7   22.50    2.59
   1  -1  -7   12.62    1.78
  -1   1   7   13.63    1.73
  -1   1   7   15.71    1.79
  -1   1   7   15.95    1.80
  -1   1   7   15.76    1.77
  -1   1   7   13.75    1.76
   0  -1  -7    5.74    0.73
   0   1   7    5.10    0.70
  -1  -1  -7   -0.03    0.10
  -1  -1  -7    0.13    0.11
   1   1   7   -0.08    0.13
   1   1   7   -0.01    0.13
   1   1   7    0.08    0.14
   1   1   7    0.01    0.12
   1   1   7   -0.06    0.12
   2   1   7   46.09    5.58
   2   1   7   44.60    5.55
   2   1   7   44.27    5.56
   2   1   7   51.32    5.57
   2   1   7   48.56    5.56
   3   1   7    0.66    0.17
   3   1   7    0.49    0.22
   3   1   7    0.70    0.24
   3   1   7    0.38    0.20
   3   1   7    0.66    0.20
   4   1   7   51.64    6.31
   4   1   7   50.10    6.34
   4   1   7   55.74    6.36
   4   1   7   53.08    6.27
   4   1   7   56.50    6.32
   5   1   7   48.05    5.81
   5   1   7   48.96    5.76
   5   1   7   47.32    5.78
   5   1   7   47.34    5.69
   5   1   7   50.76    5.75
   6   1   7    3.98    0.63
   6   1   7    4.07    0.67
   6   1   7    3.70    0.73
   6   1   7    4.73    0.69
   7   1   7   10.26    1.48
   7   1   7   10.12    1.40
   7   1   7   11.00    1.37
   8   1   7   -0.19    0.34
   8   1   7    0.30    0.37
   9   1   7    3.69    0.81
  10   1   7    2.30    0.71
  12  -2  -7    2.67    0.78
  11  -2  -7    0.48    0.50
  10  -2  -7    1.87    0.57
 -10   2   7    0.50    0.39
   9  -2  -7    1.41    0.50
  -9   2   7    0.43    0.44
  -9   2   7    0.29    0.34
   8  -2  -7    0.49    0.39
   8  -2  -7    0.24    0.17
  -8   2   7    0.46    0.38
  -8   2   7    0.82    0.33
   7  -2  -7    6.86    1.02
   7  -2  -7    4.88    0.88
  -7   2   7    6.22    1.06
  -7   2   7    7.94    0.91
   6  -2  -7    1.74    0.41
   6  -2  -7    1.79    0.46
  -6   2   7    1.60    0.35
  -6   2   7    1.38    0.45
   5  -2  -7   11.20    1.62
   5  -2  -7   14.84    1.65
   5  -2  -7   12.94    1.50
  -5   2   7   11.75    1.55
  -5   2   7   10.40    1.54
   4  -2  -7    1.13    0.34
   4  -2  -7    1.67    0.28
  -4   2   7    1.48    0.31
  -4   2   7    1.30    0.30
   3  -2  -7   18.75    2.24
  -3   2   7   17.93    2.24
  -3   2   7   18.69    2.20
  -3   2   7   14.18    2.18
  -3   2   7   19.28    2.16
   2  -2  -7   14.08    1.72
  -2   2   7   14.77    1.69
  -2   2   7   13.77    1.72
  -2   2   7   12.08    1.67
  -2   2   7   13.11    1.65
  -2   2   7   13.92    1.67
   1  -2  -7   99.93   12.62
  -1   2   7  114.41   12.64
  -1   2   7   90.74   12.59
  -1   2   7  116.10   12.61
  -1   2   7  107.65   12.60
  -1   2   7  115.16   12.60
   0  -2  -7    1.11    0.23
   0   2   7    0.58    0.22
   0   2   7    0.61    0.21
   0   2   7    0.91    0.22
   0   2   7    1.07    0.23
   0   2   7    0.97    0.24
  -1  -2  -7   32.85    4.03
   1   2   7   30.21    4.06
   1   2   7   32.35    4.05
   1   2   7   36.52    4.06
   1   2   7   37.49    4.08
   1   2   7   35.49    4.06
   2   2   7   -0.02    0.15
   2   2   7    0.04    0.17
   2   2   7    0.00    0.19
   2   2   7    0.00    0.13
   2   2   7    0.07    0.15
   3   2   7    8.77    1.18
   3   2   7    9.24    1.22
   3   2   7    9.37    1.20
   3   2   7    8.94    1.17
   3   2   7    9.41    1.15
   4   2   7   35.11    4.28
   4   2   7   34.52    4.32
   4   2   7   36.37    4.24
   4   2   7   36.39    4.27
   5   2   7    4.06    0.55
   5   2   7    4.36    0.66
   5   2   7    3.94    0.62
   5   2   7    4.27    0.75
   6   2   7   20.91    2.51
   6   2   7   19.09    2.60
   6   2   7   21.62    2.45
   6   2   7   18.27    2.52
   7   2   7    4.62    0.63
   7   2   7    5.08    0.92
   7   2   7    4.78    0.79
   8   2   7    5.63    1.03
   8   2   7    6.78    0.84
   8   2   7    6.35    1.17
   9   2   7    0.42    0.45
  10   2   7    0.06    0.47
  12  -3  -7    0.03    0.48
  11  -3  -7    4.32    0.91
  10  -3  -7    4.29    0.87
   9  -3  -7    2.32    0.63
  -9   3   7    2.64    0.51
  -9   3   7    2.74    0.71
   8  -3  -7    0.79    0.27
   8  -3  -7    1.14    0.43
  -8   3   7    1.54    0.51
   7  -3  -7    2.28    0.54
   7  -3  -7    3.48    0.64
  -7   3   7    3.80    0.54
   6  -3  -7    1.60    0.41
   6  -3  -7    1.16    0.25
   6  -3  -7    1.37    0.40
  -6   3   7    1.36    0.34
  -6   3   7    2.29    0.35
   5  -3  -7    3.19    0.63
   5  -3  -7    3.44    0.60
   5  -3  -7    3.04    0.46
  -5   3   7    3.41    0.51
  -5   3   7    3.15    0.55
   4  -3  -7   14.55    1.75
  -4   3   7   12.97    1.66
  -4   3   7   12.83    1.68
   3  -3  -7    0.53    0.26
  -3   3   7    1.60    0.34
  -3   3   7    1.38    0.28
  -3   3   7    1.18    0.26
   2  -3  -7   55.81    6.69
  -2   3   7   62.33    6.67
  -2   3   7   57.20    6.66
  -2   3   7   51.81    6.64
  -2   3   7   53.88    6.70
   1  -3  -7    7.90    1.12
  -1   3   7    9.82    1.16
  -1   3   7    8.13    1.13
  -1   3   7    9.24    1.12
  -1   3   7    8.78    1.12
   0  -3  -7   29.14    3.42
   0   3   7   29.19    3.44
   0   3   7   28.02    3.41
   0   3   7   27.88    3.45
   0   3   7   27.77    3.42
  -1  -3  -7    0.48    0.16
   1   3   7    0.38    0.18
   1   3   7    0.43    0.19
   1   3   7    0.57    0.21
   1   3   7    0.23    0.21
   2   3   7    8.06    1.19
   2   3   7    9.53    1.15
   2   3   7    9.90    1.17
   2   3   7    8.16    1.13
   3   3   7    0.56    0.22
   3   3   7    0.72    0.25
   3   3   7    0.39    0.30
   3   3   7    0.67    0.21
   4   3   7    2.17    0.38
   4   3   7    1.69    0.38
   4   3   7    2.74    0.45
   4   3   7    1.90    0.50
   5   3   7   20.21    2.36
   5   3   7   19.21    2.34
   5   3   7   15.29    2.41
   5   3   7   20.16    2.31
   6   3   7    0.81    0.34
   6   3   7    0.43    0.23
   6   3   7    0.89    0.44
   7   3   7   39.01    4.30
   7   3   7   34.24    4.49
   7   3   7   32.05    4.37
   8   3   7    8.47    1.35
   8   3   7    9.52    1.19
   8   3   7    8.62    1.50
   9   3   7    4.44    0.65
   9   3   7    4.22    0.66
   9   3   7    3.17    0.91
  12  -4  -7    1.81    0.70
  11  -4  -7    8.13    1.39
  10  -4  -7    3.72    0.83
   9  -4  -7    7.57    1.08
   9  -4  -7    4.57    0.71
  -9   4   7    5.97    0.76
  -9   4   7    5.75    0.87
   8  -4  -7    2.39    0.60
  -8   4   7    2.31    0.49
  -8   4   7    1.85    0.39
   7  -4  -7    2.26    0.53
   7  -4  -7    2.29    0.57
  -7   4   7    2.63    0.49
  -7   4   7    2.23    0.41
   6  -4  -7    8.43    1.07
   6  -4  -7    5.16    1.03
  -6   4   7    7.00    0.97
  -6   4   7    6.98    0.90
   5  -4  -7    6.95    1.02
  -5   4   7    7.02    0.92
  -5   4   7    7.37    0.97
   4  -4  -7   14.74    1.73
  -4   4   7   12.69    1.62
  -4   4   7   12.23    1.66
   3  -4  -7    0.63    0.27
  -3   4   7    0.81    0.25
  -3   4   7    1.16    0.33
  -3   4   7    1.29    0.25
  -3   4   7    0.60    0.23
   2  -4  -7   24.08    3.02
  -2   4   7   27.05    3.04
  -2   4   7   23.29    2.99
  -2   4   7   25.12    2.98
  -2   4   7   24.25    3.04
   1  -4  -7    5.37    0.79
  -1   4   7    5.69    0.82
  -1   4   7    5.87    0.81
  -1   4   7    5.64    0.82
  -1   4   7    6.24    0.78
   0  -4  -7   18.79    2.26
   0   4   7   19.70    2.26
   0   4   7   16.72    2.30
   0   4   7   18.51    2.26
   0   4   7   18.38    2.30
  -1  -4  -7   49.82    6.01
   1   4   7   52.13    6.06
   1   4   7   53.33    6.04
   1   4   7   51.08    6.02
   1   4   7   47.59    6.09
   2   4   7   33.62    4.68
   2   4   7   40.85    4.63
   2   4   7   37.56    4.60
   2   4   7   41.95    4.64
   3   4   7    1.26    0.32
   3   4   7    1.52    0.35
   3   4   7    1.39    0.34
   3   4   7    1.49    0.46
   4   4   7    1.99    0.41
   4   4   7    1.89    0.55
   4   4   7    1.91    0.40
   4   4   7    1.79    0.42
   5   4   7    1.19    0.38
   5   4   7    1.35    0.35
   5   4   7    0.93    0.47
   6   4   7   25.50    2.96
   6   4   7   22.14    3.12
   6   4   7   23.70    2.99
   7   4   7    9.39    1.52
   7   4   7    8.73    1.28
   7   4   7    9.72    1.35
   8   4   7    8.13    1.56
   8   4   7   10.91    1.46
   9   4   7   11.23    1.88
  12  -5  -7   -0.02    0.51
 -12   5   7    0.11    0.43
  11  -5  -7    0.55    0.55
 -11   5   7    0.19    0.38
  10  -5  -7    5.35    1.03
 -10   5   7    5.45    0.90
   9  -5  -7    1.16    0.52
  -9   5   7    1.67    0.45
   8  -5  -7    7.68    1.11
  -8   5   7    6.19    0.84
  -8   5   7    5.82    0.95
   7  -5  -7    0.17    0.33
  -7   5   7    0.24    0.24
  -7   5   7    0.42    0.20
   6  -5  -7    4.01    0.71
  -6   5   7    3.47    0.54
  -6   5   7    3.92    0.63
   5  -5  -7    0.14    0.29
  -5   5   7    0.60    0.26
  -5   5   7    0.45    0.20
   4  -5  -7   11.94    1.45
  -4   5   7   10.92    1.33
  -4   5   7    9.46    1.36
  -4   5   7   10.17    1.39
   3  -5  -7    2.06    0.46
  -3   5   7    2.48    0.44
  -3   5   7    2.16    0.38
  -3   5   7    2.49    0.47
   2  -5  -7    5.05    0.78
  -2   5   7    5.99    0.84
  -2   5   7    5.08    0.73
  -2   5   7    6.16    0.81
  -2   5   7    5.20    0.84
   1  -5  -7    7.26    1.00
  -1   5   7    7.11    0.99
  -1   5   7    8.05    0.97
  -1   5   7    7.32    1.05
  -1   5   7    7.24    1.05
   0  -5  -7   11.82    1.56
   0   5   7   13.93    1.63
   0   5   7   11.22    1.63
   0   5   7   13.04    1.58
   0   5   7   12.40    1.55
  -1  -5  -7   43.99    5.17
   1   5   7   40.25    5.25
   1   5   7   41.26    5.15
   1   5   7   46.11    5.22
   1   5   7   44.60    5.18
   2   5   7    3.14    0.52
   2   5   7    2.97    0.65
   2   5   7    3.18    0.54
   2   5   7    2.95    0.57
   3   5   7   23.29    2.89
   3   5   7   24.02    2.88
   3   5   7   26.32    2.93
   3   5   7   19.54    2.97
   4   5   7    1.07    0.35
   4   5   7    0.62    0.31
   4   5   7    0.56    0.46
   5   5   7    5.07    1.04
   5   5   7    5.78    0.87
   6   5   7    2.17    0.51
   6   5   7    1.32    0.61
   7   5   7    3.02    0.83
   7   5   7    2.37    0.61
   8   5   7   12.54    2.02
   8   5   7   12.56    1.80
  12  -6  -7   -0.04    0.56
 -12   6   7    0.44    0.44
  11  -6  -7   -0.02    0.48
 -11   6   7    0.66    0.41
  10  -6  -7    0.78    0.51
 -10   6   7    1.25    0.40
   9  -6  -7    6.19    1.08
  -9   6   7    5.66    0.92
   8  -6  -7    3.63    0.71
   8  -6  -7    2.08    0.50
  -8   6   7    3.89    0.60
   7  -6  -7    9.06    1.23
  -7   6   7    7.72    1.01
  -7   6   7    7.93    1.14
   6  -6  -7   15.65    1.97
  -6   6   7   14.43    1.80
  -6   6   7   14.51    1.87
   5  -6  -7    7.55    1.08
  -5   6   7    7.61    1.05
  -5   6   7    7.27    0.94
  -5   6   7    7.16    1.05
   4  -6  -7    0.32    0.31
  -4   6   7    0.37    0.26
  -4   6   7    0.18    0.24
  -4   6   7    0.18    0.18
   3  -6  -7    9.65    1.25
  -3   6   7    9.03    1.14
  -3   6   7    8.15    1.24
  -3   6   7    9.05    1.20
   2  -6  -7    0.50    0.28
  -2   6   7    0.19    0.28
  -2   6   7    0.55    0.21
  -2   6   7    0.78    0.33
  -2   6   7    0.49    0.27
   1  -6  -7    7.73    1.11
  -1   6   7    8.06    1.11
  -1   6   7    8.83    1.08
  -1   6   7    8.26    1.18
  -1   6   7    8.63    1.19
   0  -6  -7    3.54    0.60
   0   6   7    3.47    0.65
   0   6   7    2.60    0.66
   0   6   7    4.00    0.57
   0   6   7    3.96    0.61
   1   6   7    1.52    0.49
   1   6   7    2.44    0.41
   1   6   7    1.18    0.40
   1   6   7    1.58    0.39
   2   6   7   16.62    1.93
   2   6   7   15.89    1.90
   2   6   7   12.49    2.00
   3   6   7    1.02    0.51
   3   6   7    1.64    0.40
   4   6   7   34.55    3.94
   4   6   7   29.66    4.08
   5   6   7    5.51    1.13
   5   6   7    6.05    0.92
   6   6   7    2.42    0.55
   6   6   7    0.67    0.63
   7   6   7    0.71    0.66
   7   6   7    2.58    0.60
  12  -7  -7    3.08    0.86
 -12   7   7    2.01    0.59
  11  -7  -7    1.07    0.61
 -11   7   7    0.72    0.42
  10  -7  -7    2.12    0.67
 -10   7   7    1.03    0.42
   9  -7  -7    1.23    0.53
  -9   7   7    1.35    0.42
   8  -7  -7    1.33    0.43
   8  -7  -7    2.53    0.64
  -8   7   7    1.72    0.45
   7  -7  -7   10.05    1.58
  -7   7   7   10.46    1.49
  -7   7   7   12.55    1.57
  -7   7   7   11.86    1.39
   6  -7  -7    6.29    1.00
  -6   7   7    5.63    0.93
  -6   7   7    5.44    0.86
  -6   7   7    5.64    0.75
   5  -7  -7    4.45    0.81
  -5   7   7    4.63    0.79
  -5   7   7    4.97    0.74
  -5   7   7    4.23    0.62
   4  -7  -7    3.21    0.64
  -4   7   7    2.93    0.46
  -4   7   7    2.33    0.58
  -4   7   7    3.47    0.57
   3  -7  -7    2.34    0.51
  -3   7   7    2.48    0.48
  -3   7   7    2.21    0.54
  -3   7   7    2.10    0.40
   2  -7  -7    3.30    0.59
  -2   7   7    2.82    0.63
  -2   7   7    3.29    0.57
  -2   7   7    2.72    0.49
  -1   7   7    2.79    0.47
  -1   7   7    2.65    0.60
  -1   7   7    2.32    0.49
   0   7   7    2.11    0.59
   0   7   7    2.84    0.48
   0   7   7    2.52    0.51
   1   7   7    5.44    0.78
   1   7   7    4.09    0.89
   2   7   7    4.75    0.97
   2   7   7    5.19    0.80
   3   7   7   18.90    2.86
   3   7   7   24.44    2.73
   4   7   7    7.98    1.54
   4   7   7   11.29    1.37
   5   7   7    4.90    0.85
   5   7   7    4.90    1.09
   6   7   7    6.64    1.05
   6   7   7    5.96    1.28
  11  -8  -7   -0.78    0.48
 -11   8   7    0.30    0.39
  10  -8  -7    1.73    0.71
 -10   8   7    1.46    0.49
   9  -8  -7    1.18    0.61
  -9   8   7    1.17    0.41
   8  -8  -7    1.11    0.55
   8  -8  -7    0.69    0.39
  -8   8   7    0.55    0.38
  -8   8   7    0.91    0.37
   7  -8  -7    1.27    0.53
  -7   8   7    0.38    0.36
  -7   8   7    0.49    0.33
   6  -8  -7    0.97    0.50
  -6   8   7    1.33    0.44
  -6   8   7    0.73    0.37
  -6   8   7    0.82    0.27
   5  -8  -7    0.29    0.40
  -5   8   7   -0.15    0.29
  -5   8   7    0.10    0.20
  -5   8   7    0.66    0.38
   4  -8  -7   14.36    1.91
  -4   8   7   14.75    1.78
  -4   8   7   14.78    1.96
  -4   8   7   13.40    1.83
  -3   8   7    3.49    0.60
  -3   8   7    2.66    0.52
  -3   8   7    3.88    0.73
  -2   8   7    3.71    0.65
  -2   8   7    3.11    0.72
  -2   8   7    3.94    0.60
  -1   8   7    2.11    0.47
  -1   8   7    1.40    0.53
   0   8   7    3.37    0.57
   0   8   7    2.21    0.65
   1   8   7    0.16    0.44
   1   8   7    0.65    0.33
   2   8   7    1.50    0.66
   2   8   7    3.32    0.56
   3   8   7    7.70    1.08
   3   8   7    6.13    1.27
   4   8   7    5.71    1.22
   4   8   7    7.02    1.03
   5   8   7   10.71    2.00
   5   8   7   14.06    1.73
  11  -9  -7    0.89    0.28
  11  -9  -7    1.91    0.78
 -11   9   7    1.51    0.48
  10  -9  -7    0.23    0.58
 -10   9   7    0.23    0.38
 -10   9   7    0.17    0.40
   9  -9  -7    6.14    1.13
  -9   9   7    5.30    0.99
  -9   9   7    5.06    0.88
   8  -9  -7    2.37    0.67
   8  -9  -7    4.28    0.88
  -8   9   7    4.23    0.70
  -8   9   7    3.20    0.72
   7  -9  -7    1.42    0.56
  -7   9   7    0.73    0.40
  -7   9   7    1.02    0.46
   6  -9  -7    0.26    0.44
  -6   9   7   -0.18    0.33
  -6   9   7    0.32    0.38
  -5   9   7   12.91    1.59
  -5   9   7   11.06    1.70
  -4   9   7    8.12    1.33
  -4   9   7    8.13    1.18
  -3   9   7    1.06    0.50
  -3   9   7    0.81    0.41
  -2   9   7    1.55    0.56
  -2   9   7    0.88    0.41
  -1   9   7   10.61    1.53
  -1   9   7    8.45    1.27
   0   9   7    0.41    0.35
   0   9   7   -0.13    0.42
   1   9   7    6.27    1.21
   1   9   7    6.92    1.01
   2   9   7    2.01    0.51
   2   9   7    1.75    0.71
   3   9   7    2.17    0.53
   3   9   7    1.40    0.72
   4   9   7    4.14    0.76
   4   9   7    3.33    0.97
  10 -10  -7    5.93    1.20
 -10  10   7    5.30    0.95
 -10  10   7    6.34    1.09
   9 -10  -7    1.09    0.68
  -9  10   7    1.35    0.47
  -9  10   7    0.59    0.48
   8 -10  -7    0.26    0.46
  -8  10   7    0.37    0.45
  -8  10   7    0.39    0.40
  -7  10   7    1.65    0.64
  -7  10   7    3.99    0.67
  -6  10   7    0.66    0.40
  -6  10   7    0.18    0.42
  -5  10   7    0.78    0.49
  -5  10   7    0.23    0.40
  -4  10   7    0.85    0.51
  -4  10   7    1.37    0.48
  -3  10   7    2.13    0.67
  -3  10   7    2.39    0.57
  -2  10   7    0.72    0.52
  -2  10   7    0.15    0.36
  -1  10   7    4.66    0.76
  -1  10   7    3.74    0.91
   0  10   7    2.51    0.76
   0  10   7    2.78    0.59
   1  10   7    1.92    0.51
   1  10   7    1.47    0.66
   2  10   7    0.85    0.64
   2  10   7    1.20    0.47
  -9  11   7    3.18    0.69
  -9  11   7    2.63    0.76
   8 -11  -7    0.28    0.51
  -8  11   7    1.40    0.51
  -8  11   7    1.59    0.62
  -7  11   7    0.44    0.44
  -7  11   7    0.28    0.52
  -6  11   7    6.43    0.95
  -6  11   7    4.29    1.01
  -5  11   7    3.08    0.81
  -5  11   7    3.77    0.71
  -4  11   7    0.62    0.48
  -4  11   7    1.45    0.62
  -3  11   7    0.09    0.48
  -3  11   7    0.04    0.41
  -2  11   7    1.48    0.48
  -2  11   7    1.46    0.67
  -1  11   7    0.91    0.61
  -1  11   7    0.20    0.38
   0  11   7   -0.13    0.40
   0  11   7   -0.47    0.48
  -7  12   7    5.89    1.17
  -7  12   7    5.39    0.97
  -6  12   7    1.48    0.62
  -6  12   7    0.52    0.51
  -5  12   7    0.09    0.54
  -5  12   7    0.17    0.46
  -4  12   7    2.40    0.77
  -4  12   7    0.96    0.54
  -3  12   7    1.00    0.65
  -3  12   7    1.45    0.51
   0  12  -8   -0.15    0.50
   0 -12   8   -0.04    0.67
   0 -12   8    0.10    0.72
  -1  12  -8   -0.09    0.45
   1 -12   8    0.54    0.69
   1 -12   8    0.76    0.76
   1 -12   8    0.12    0.74
  -2  12  -8    0.19    0.45
   2 -12   8    0.29    0.67
   2 -12   8    0.47    0.67
   2 -12   8   -0.09    0.65
  -3  12  -8    1.32    0.75
   3 -12   8    0.08    0.60
   3 -12   8   -0.04    0.56
   3 -12   8    0.12    0.68
   4 -12   8   -0.10    0.60
   4 -12   8    0.59    0.77
   4 -12   8    0.85    0.75
   4 -12   8    0.42    0.61
   5 -12   8   -0.49    0.71
   5 -12   8    1.05    0.66
   5 -12   8    0.75    0.60
   6 -12   8    1.24    0.50
   6 -12   8    2.66    0.84
   6 -12   8    2.16    0.98
   7 -12   8    0.11    0.76
   7 -12   8    0.92    0.74
   2  11  -8    0.11    0.51
  -2 -11   8    0.16    0.74
  -2 -11   8    0.46    0.71
   1  11  -8   -0.30    0.46
  -1 -11   8    0.04    0.57
  -1 -11   8   -0.01    0.67
   0  11  -8    0.27    0.47
   0 -11   8    1.30    0.78
   0 -11   8    0.24    0.65
  -1  11  -8    0.10    0.43
   1 -11   8    0.62    0.67
   1 -11   8    0.80    0.69
   1 -11   8   -0.16    0.58
  -2  11  -8    0.99    0.46
   2 -11   8   -0.31    0.51
   2 -11   8    1.09    0.76
   2 -11   8    0.83    0.65
  -3  11  -8    3.41    0.65
   3 -11   8    2.28    0.79
   3 -11   8    1.24    0.81
   3 -11   8    3.64    0.86
   3 -11   8    2.43    0.80
  -4  11  -8    1.85    0.49
   4 -11   8    1.68    0.70
   4 -11   8    0.56    0.58
   4 -11   8    1.07    0.79
   4 -11   8    0.62    0.56
  -5  11  -8    0.17    0.36
   5 -11   8    0.10    0.46
   5 -11   8    0.82    0.63
   5 -11   8    0.03    0.67
   6 -11   8    2.81    0.82
   6 -11   8    2.46    0.46
   6 -11   8    1.47    0.86
   7 -11   8    2.37    0.78
   7 -11   8    1.85    0.87
   8 -11   8    0.50    0.61
   8 -11   8    0.72    0.71
   9 -11   8    3.38    0.88
   9 -11   8    2.05    0.87
   4  10  -8    0.87    0.67
  -4 -10   8    0.07    0.74
  -4 -10   8   -0.13    0.73
   3  10  -8    0.00    0.55
  -3 -10   8   -0.34    0.64
  -3 -10   8    0.50    0.70
   2  10  -8    0.17    0.48
  -2 -10   8    0.48    0.69
  -2 -10   8    0.51    0.66
   1  10  -8    0.33    0.44
  -1 -10   8    0.40    0.66
  -1 -10   8    0.30    0.58
   0  10  -8    0.37    0.39
   0 -10   8   -0.27    0.53
   0 -10   8    0.46    0.60
  -1  10  -8    2.04    0.54
   1 -10   8    2.46    0.73
   1 -10   8    0.18    0.64
   1 -10   8    1.40    0.69
   1 -10   8    1.33    0.68
  -2  10  -8    0.74    0.38
   2 -10   8    0.64    0.55
   2 -10   8    0.23    0.51
   2 -10   8    0.52    0.52
   2 -10   8   -0.64    0.50
  -3  10  -8    0.22    0.33
   3 -10   8    0.48    0.53
   3 -10   8    0.63    0.56
   3 -10   8    0.20    0.48
   3 -10   8    0.23    0.62
  -4  10  -8    3.27    0.57
   4 -10   8    1.51    0.63
   4 -10   8    3.30    0.78
   4 -10   8    2.15    0.89
   4 -10   8    1.68    0.62
  -5  10  -8    0.69    0.35
   5 -10   8    0.56    0.57
   5 -10   8    0.21    0.62
   5 -10   8    0.13    0.38
   5 -10   8    0.78    0.43
  -6  10  -8    0.23    0.32
   6 -10   8    0.40    0.61
   6 -10   8    0.70    0.59
  -7  10  -8    1.93    0.48
   7 -10   8    1.71    0.65
   7 -10   8    1.33    0.72
   8 -10   8    3.85    0.84
   8 -10   8    2.44    0.87
   9 -10   8   -0.17    0.52
   9 -10   8    0.23    0.53
  10 -10   8    1.41    0.69
  10 -10   8    1.32    0.65
   5   9  -8    1.07    0.72
  -5  -9   8    1.84    0.92
  -5  -9   8    0.98    0.81
   4   9  -8    0.17    0.57
  -4  -9   8   -0.38    0.61
  -4  -9   8    0.96    0.75
   3   9  -8    1.86    0.64
  -3  -9   8    0.90    0.72
  -3  -9   8    0.78    0.68
   2   9  -8    0.54    0.44
  -2  -9   8   -0.19    0.54
  -2  -9   8    0.26    0.58
   1   9  -8    1.63    0.51
  -1  -9   8    0.84    0.61
  -1  -9   8    0.64    0.64
   0   9  -8   -0.01    0.33
   0  -9   8    0.28    0.49
   0  -9   8    0.84    0.63
   0  -9   8    0.64    0.55
  -1   9  -8   -0.10    0.31
   1  -9   8   -0.28    0.50
   1  -9   8   -0.01    0.50
   1  -9   8    0.02    0.47
   1  -9   8    0.02    0.49
  -2   9  -8   -0.08    0.27
   2  -9   8    0.31    0.44
   2  -9   8   -0.05    0.48
   2  -9   8    0.07    0.46
   2  -9   8   -0.09    0.45
  -3   9  -8    0.96    0.35
   3  -9   8    0.78    0.46
   3  -9   8    0.88    0.52
   3  -9   8    0.58    0.48
   3  -9   8    0.72    0.63
  -4   9  -8   -0.24    0.23
   4  -9   8   -0.12    0.37
   4  -9   8   -0.06    0.52
   4  -9   8    0.89    0.52
   4  -9   8    0.56    0.39
  -5   9  -8    1.69    0.40
   5  -9   8    1.85    0.49
   5  -9   8    1.55    0.72
   5  -9   8    1.36    0.38
   5  -9   8    1.32    0.59
  -6   9  -8    3.74    0.62
   6  -9   8    3.02    0.78
   6  -9   8    3.34    0.64
   6  -9   8    2.91    0.89
  -7   9  -8    0.55    0.31
   7  -9   8    0.06    0.52
   7  -9   8    0.57    0.50
  -8   9  -8    2.28    0.46
   8  -9   8    0.89    0.58
   8  -9   8    2.19    0.74
  -9   9  -8    2.31    0.49
   9  -9   8    1.81    0.70
   9  -9   8    1.58    0.63
  10  -9   8    1.51    0.63
  10  -9   8    1.68    0.71
  11  -9   8    0.18    0.63
   6   8  -8    1.65    0.76
  -6  -8   8    1.62    0.81
   5   8  -8    0.10    0.53
  -5  -8   8    0.22    0.64
  -5  -8   8    0.34    0.69
   4   8  -8    2.46    0.70
  -4  -8   8    2.39    0.84
  -4  -8   8    1.21    0.76
   3   8  -8    0.84    0.49
  -3  -8   8    0.80    0.61
  -3  -8   8    0.55    0.58
   2   8  -8    0.57    0.41
  -2  -8   8   -0.28    0.51
  -2  -8   8   -0.09    0.47
   1   8  -8    0.82    0.41
  -1  -8   8    0.87    0.59
  -1  -8   8    1.15    0.59
  -1  -8   8    1.07    0.51
   0   8  -8    2.29    0.50
   0  -8   8    3.25    0.67
   0  -8   8    1.38    0.61
   0  -8   8    0.97    0.63
  -1   8  -8   -0.09    0.25
   1  -8   8    0.53    0.45
   1  -8   8    0.13    0.37
   1  -8   8    0.03    0.48
   1  -8   8   -0.17    0.37
  -2   8  -8    1.69    0.39
   2  -8   8    1.66    0.66
   2  -8   8    2.23    0.60
   2  -8   8    1.41    0.55
   2  -8   8    1.70    0.56
  -3   8  -8    0.43    0.25
   3  -8   8    0.31    0.50
   3  -8   8    0.47    0.37
   3  -8   8    0.54    0.42
   3  -8   8    0.22    0.35
  -4   8  -8    0.11    0.21
   4  -8   8    0.21    0.46
   4  -8   8    0.09    0.31
   4  -8   8    0.11    0.31
   4  -8   8   -0.01    0.40
  -5   8  -8    0.86    0.29
   5  -8   8    1.11    0.37
   5  -8   8    0.28    0.44
   5  -8   8    0.10    0.47
  -6   8  -8    0.03    0.21
   6  -8   8   -0.30    0.24
   6  -8   8    0.22    0.46
   6  -8   8   -0.44    0.37
  -7   8  -8    2.57    0.47
   7  -8   8    2.52    0.66
   7  -8   8    2.11    0.69
  -8   8  -8    0.13    0.24
   8  -8   8   -0.23    0.41
   8  -8   8   -0.38    0.40
   9  -8   8    0.01    0.45
   9  -8   8    0.54    0.48
  10  -8   8    1.61    0.60
  10  -8   8    1.57    0.66
  11  -8   8    1.12    0.63
  11  -8   8    0.65    0.52
   7   7  -8    1.39    0.81
   7   7  -8    1.62    0.73
   6   7  -8    0.56    0.57
  -6  -7   8    0.37    0.62
  -6  -7   8   -0.23    0.61
   5   7  -8    0.78    0.54
  -5  -7   8    1.05    0.64
  -5  -7   8    0.65    0.64
   4   7  -8    4.49    0.86
  -4  -7   8    4.35    1.01
  -4  -7   8    3.50    0.92
   3   7  -8    2.18    0.58
  -3  -7   8    2.36    0.73
  -3  -7   8    1.27    0.63
   2   7  -8    8.84    1.27
  -2  -7   8    7.25    1.43
  -2  -7   8    7.99    1.48
  -2  -7   8   11.41    1.39
   1   7  -8    0.08    0.28
  -1  -7   8    0.61    0.43
  -1  -7   8   -0.09    0.43
  -1  -7   8    0.30    0.43
   0   7  -8    1.16    0.36
   0  -7   8    1.41    0.48
   0  -7   8    0.70    0.50
   0  -7   8    1.72    0.60
   0  -7   8    2.06    0.58
  -1   7  -8    0.28    0.24
   1  -7   8    0.30    0.43
   1  -7   8    1.05    0.43
   1  -7   8    0.67    0.41
   1  -7   8    1.01    0.44
  -2   7  -8    0.15    0.20
   2  -7   8    0.31    0.41
   2  -7   8   -0.09    0.27
   2  -7   8   -0.07    0.17
   2  -7   8   -0.29    0.32
   2  -7   8    0.22    0.32
  -3   7  -8    4.37    0.59
   3  -7   8    4.25    0.76
   3  -7   8    4.41    0.77
   3  -7   8    2.53    0.76
   3  -7   8    3.36    0.70
  -4   7  -8   -0.01    0.17
   4  -7   8   -0.01    0.38
   4  -7   8    0.05    0.35
   4  -7   8    0.02    0.17
   4  -7   8    0.22    0.27
  -5   7  -8    0.50    0.21
   5  -7   8    0.85    0.46
   5  -7   8    0.51    0.43
   5  -7   8   -0.07    0.25
  -6   7  -8    0.78    0.26
   6  -7   8    1.12    0.51
   6  -7   8    0.97    0.46
   6  -7   8    1.42    0.36
   7  -7   8    0.04    0.24
   7  -7   8   -0.13    0.37
   7  -7   8   -0.49    0.34
   8  -7   8    5.92    1.09
   8  -7   8    5.92    0.99
   9  -7   8    3.72    0.73
   9  -7   8    3.14    0.81
  10  -7   8    0.46    0.49
  10  -7   8    0.19    0.41
  11  -7   8    0.74    0.50
  11  -7   8    1.21    0.70
   8   6  -8    5.86    1.24
   8   6  -8    6.89    1.37
   7   6  -8    0.63    0.58
   7   6  -8    0.61    0.66
   6   6  -8    2.63    0.77
   6   6  -8    2.02    0.64
  -6  -6   8    1.13    0.70
  -6  -6   8    1.23    0.67
   5   6  -8    0.63    0.46
  -5  -6   8    0.17    0.50
  -5  -6   8    0.67    0.57
   4   6  -8    0.23    0.36
  -4  -6   8   -0.40    0.42
  -4  -6   8    1.11    0.58
   3   6  -8    5.94    0.90
  -3  -6   8    3.23    0.93
  -3  -6   8    7.77    1.17
   2   6  -8    0.29    0.30
  -2  -6   8    0.39    0.43
  -2  -6   8    0.60    0.39
  -2  -6   8    0.07    0.41
   1   6  -8   12.52    1.42
  -1  -6   8   10.14    1.57
  -1  -6   8   11.69    1.52
  -1  -6   8    8.85    1.57
  -1  -6   8    8.77    1.59
   0   6  -8    1.98    0.39
   0  -6   8    1.25    0.51
   0  -6   8    1.70    0.52
   0  -6   8    1.57    0.52
   0  -6   8    2.26    0.53
  -1   6  -8    0.18    0.19
   1  -6   8    0.63    0.32
   1  -6   8    1.19    0.40
   1  -6   8    0.44    0.34
   1  -6   8    0.04    0.32
  -2   6  -8    1.98    0.37
   2  -6   8    2.28    0.29
   2  -6   8    2.12    0.51
   2  -6   8    1.98    0.48
   2  -6   8    2.55    0.53
   2  -6   8    1.51    0.54
  -3   6  -8   13.58    1.54
   3  -6   8   10.05    1.70
   3  -6   8   10.40    1.62
   3  -6   8   12.53    1.61
   3  -6   8   14.29    1.68
  -4   6  -8    4.66    0.63
   4  -6   8    4.05    0.85
   4  -6   8    5.47    0.84
   4  -6   8    4.57    0.76
  -5   6  -8    4.54    0.60
   5  -6   8    3.38    0.81
   5  -6   8    3.70    0.74
   5  -6   8    5.30    0.73
   6  -6   8   -0.17    0.32
   6  -6   8   -0.04    0.34
   6  -6   8    0.29    0.25
   7  -6   8    2.90    0.49
   7  -6   8    3.74    0.74
   7  -6   8    2.53    0.60
   8  -6   8    0.35    0.41
   8  -6   8    0.26    0.36
   9  -6   8    2.06    0.65
   9  -6   8    2.24    0.55
  10  -6   8    7.65    1.20
  10  -6   8    6.41    1.06
  11  -6   8    0.67    0.43
  11  -6   8   -0.16    0.72
   9   5  -8    4.12    1.05
   8   5  -8    1.03    0.67
   8   5  -8    1.33    0.64
   7   5  -8    2.46    0.82
   7   5  -8    4.66    0.88
  -7  -5   8    2.62    0.95
   6   5  -8    5.03    0.90
   6   5  -8    4.77    0.98
  -6  -5   8    5.14    0.95
  -6  -5   8    3.10    0.92
   5   5  -8    2.49    0.58
   5   5  -8    2.15    0.62
  -5  -5   8    2.16    0.70
  -5  -5   8    0.75    0.51
   4   5  -8    0.75    0.39
  -4  -5   8    1.24    0.50
  -4  -5   8    2.95    0.69
   3   5  -8    0.63    0.32
  -3  -5   8    1.04    0.47
  -3  -5   8    0.69    0.42
   2   5  -8    6.68    0.91
  -2  -5   8    6.86    0.98
  -2  -5   8    7.63    1.14
  -2  -5   8    5.39    1.04
  -2  -5   8    5.15    1.03
   1   5  -8    5.21    0.70
  -1  -5   8    3.86    0.82
  -1  -5   8    5.33    0.84
  -1  -5   8    4.79    0.87
  -1  -5   8    4.89    0.89
   0   5  -8    8.17    1.00
   0  -5   8    8.60    1.12
   0  -5   8    7.30    1.21
   0  -5   8    7.06    1.14
   0  -5   8    6.89    1.17
  -1   5  -8    0.83    0.21
   1  -5   8    1.20    0.19
   1  -5   8    0.70    0.17
   1  -5   8    0.93    0.33
   1  -5   8    0.63    0.32
   1  -5   8    1.00    0.34
   1  -5   8    0.15    0.33
  -2   5  -8   17.10    1.90
   2  -5   8   15.03    2.07
   2  -5   8   16.35    1.87
   2  -5   8   14.23    2.01
   2  -5   8   16.56    2.01
   2  -5   8   14.73    1.88
   2  -5   8   15.14    2.01
  -3   5  -8    0.69    0.17
   3  -5   8    1.74    0.36
   3  -5   8    0.41    0.33
   3  -5   8    1.50    0.37
  -4   5  -8    4.61    0.63
   4  -5   8    5.34    0.88
   4  -5   8    5.65    0.79
   4  -5   8    5.21    0.79
   5  -5   8    2.76    0.56
   5  -5   8    1.98    0.40
   5  -5   8    1.01    0.40
   6  -5   8    3.84    0.55
   6  -5   8    2.65    0.59
   6  -5   8    3.76    0.73
   7  -5   8    1.06    0.27
   7  -5   8    0.61    0.36
   7  -5   8    1.05    0.44
   8  -5   8   -0.20    0.34
   8  -5   8    0.39    0.22
   8  -5   8    0.25    0.33
   9  -5   8    4.75    0.87
   9  -5   8    4.10    0.74
  10  -5   8   -0.43    0.32
  10  -5   8   -0.26    0.39
  11  -5   8    8.07    1.16
   9   4  -8    1.28    0.69
   8   4  -8    2.30    0.75
   7   4  -8    7.50    1.23
   7   4  -8    8.61    1.34
  -7  -4   8    7.38    1.57
  -7  -4   8    5.80    1.32
   6   4  -8    7.70    1.15
   6   4  -8    6.19    1.01
  -6  -4   8    5.34    0.98
  -6  -4   8    4.54    1.07
   5   4  -8   12.87    1.59
   5   4  -8   13.68    1.70
  -5  -4   8   12.11    1.73
  -5  -4   8    8.82    1.56
   4   4  -8    0.04    0.31
   4   4  -8   -0.01    0.23
  -4  -4   8    0.21    0.37
  -4  -4   8    0.10    0.30
   3   4  -8    2.31    0.52
   3   4  -8    2.63    0.50
  -3  -4   8    2.33    0.56
  -3  -4   8    1.54    0.54
  -3  -4   8    5.64    0.80
   2   4  -8    2.11    0.39
  -2  -4   8    2.54    0.55
  -2  -4   8    1.22    0.44
  -2  -4   8    1.74    0.47
   1   4  -8    1.03    0.26
  -1  -4   8    1.61    0.43
  -1  -4   8    2.04    0.42
   0   4  -8   31.76    3.72
   0  -4   8   34.66    3.72
   0  -4   8   30.32    3.84
   0  -4   8   25.81    3.83
   0  -4   8   31.13    3.81
  -1   4  -8    0.95    0.18
   1  -4   8    1.20    0.34
   1  -4   8    0.87    0.34
   1  -4   8    0.94    0.32
   1  -4   8    1.33    0.34
   1  -4   8    1.15    0.21
  -2   4  -8   20.36    2.38
   2  -4   8   21.34    2.52
   2  -4   8   18.85    2.49
   2  -4   8   17.75    2.53
   2  -4   8   22.07    2.44
   2  -4   8   19.66    2.39
  -3   4  -8    3.23    0.42
  -3   4  -8    3.26    0.44
   3  -4   8    3.87    0.60
   3  -4   8    3.30    0.43
   3  -4   8    3.44    0.57
   3  -4   8    3.39    0.65
  -4   4  -8    5.11    0.69
   4  -4   8    4.67    0.85
   4  -4   8    7.91    0.81
   4  -4   8    4.68    0.76
  -5   4  -8    4.93    0.68
   5  -4   8    5.09    0.82
   5  -4   8    7.16    0.99
   5  -4   8    7.20    0.80
  -6   4  -8    6.15    0.81
   6  -4   8    6.98    0.89
   6  -4   8    6.26    0.92
   6  -4   8    8.04    1.04
   7  -4   8    1.59    0.41
   7  -4   8    2.05    0.53
   7  -4   8    1.96    0.37
   8  -4   8    1.10    0.45
   8  -4   8    0.60    0.34
   8  -4   8    1.25    0.28
   9  -4   8    0.06    0.23
   9  -4   8    0.05    0.29
   9  -4   8    0.13    0.37
  10  -4   8    2.80    0.57
  10  -4   8    3.64    0.68
  11  -4   8    1.14    0.40
  10   3  -8    0.44    0.57
 -10  -3   8    0.82    0.73
   9   3  -8    0.92    0.59
   8   3  -8   -0.13    0.43
   7   3  -8    0.52    0.45
  -7  -3   8    0.64    0.49
  -7  -3   8    0.37    0.34
   6   3  -8   19.31    2.08
  -6  -3   8   12.82    1.89
  -6  -3   8   14.14    2.07
   5   3  -8    0.56    0.35
   5   3  -8    0.44    0.30
   5   3  -8    0.56    0.31
  -5  -3   8    0.50    0.38
  -5  -3   8    0.43    0.37
  -5  -3   8    0.29    0.28
   4   3  -8   22.20    2.56
   4   3  -8   21.60    2.47
  -4  -3   8   14.36    2.51
  -4  -3   8   20.40    2.59
  -4  -3   8   19.49    2.48
   3   3  -8    1.68    0.37
   3   3  -8    2.18    0.48
  -3  -3   8    1.74    0.50
  -3  -3   8    1.70    0.47
  -3  -3   8    2.05    0.45
   2   3  -8   16.48    2.11
   2   3  -8   17.18    2.21
  -2  -3   8   16.71    2.22
  -2  -3   8   22.39    2.32
  -2  -3   8   15.78    2.19
   0   3  -8    3.43    0.58
   0  -3   8    3.19    0.60
   0  -3   8    2.54    0.56
   0  -3   8    3.65    0.57
   0  -3   8    3.48    0.43
   0  -3   8    3.03    0.59
  -1   3  -8   23.07    2.93
   1  -3   8   23.87    2.92
   1  -3   8   25.64    2.87
   1  -3   8   24.98    2.97
   1  -3   8   24.14    2.93
   1  -3   8   22.34    2.97
  -2   3  -8    0.16    0.16
   2  -3   8    0.50    0.21
   2  -3   8    0.14    0.20
   2  -3   8    0.45    0.24
   2  -3   8    0.35    0.13
  -3   3  -8   26.67    3.42
  -3   3  -8   29.63    3.42
  -3   3  -8   28.07    3.48
   3  -3   8   31.54    3.50
   3  -3   8   29.16    3.43
   3  -3   8   31.44    3.52
   3  -3   8   26.78    3.56
  -4   3  -8    4.55    0.62
  -4   3  -8    4.46    0.59
   4  -3   8    5.79    0.70
   4  -3   8    5.10    0.61
   4  -3   8    4.22    0.66
   4  -3   8    4.82    0.78
   5  -3   8   13.46    1.69
   5  -3   8   12.53    1.68
   5  -3   8   14.20    1.79
   5  -3   8   14.32    1.64
   6  -3   8    0.75    0.25
   6  -3   8    0.48    0.26
   6  -3   8    0.70    0.21
   6  -3   8    1.26    0.38
   7  -3   8   21.16    2.63
   7  -3   8   22.00    2.52
   7  -3   8   19.55    2.52
   8  -3   8    3.35    0.57
   8  -3   8    3.99    0.57
   8  -3   8    3.85    0.71
   9  -3   8    9.10    1.07
   9  -3   8    6.65    1.03
   9  -3   8    9.11    1.17
  10  -3   8    0.23    0.26
  10  -3   8    0.76    0.39
  11  -3   8    0.17    0.24
  11   2  -8    1.88    0.71
 -11  -2   8    1.54    0.80
  10   2  -8    3.92    0.92
 -10  -2   8    4.15    1.04
   9   2  -8    0.25    0.45
  -9  -2   8    0.39    0.56
   8   2  -8   -0.41    0.36
  -8  -2   8    0.09    0.44
  -8  -2   8   -0.38    0.42
   7   2  -8    1.00    0.48
  -7  -2   8    1.22    0.53
  -7  -2   8    1.48    0.34
  -7  -2   8    1.78    0.60
   6   2  -8   -0.35    0.30
  -6  -2   8    0.27    0.37
  -6  -2   8    0.15    0.22
  -6  -2   8   -0.06    0.34
   5   2  -8   17.21    2.04
   5   2  -8   19.95    2.14
  -5  -2   8   16.90    2.00
  -5  -2   8   12.85    2.06
  -5  -2   8   12.69    2.11
   4   2  -8    0.86    0.28
   4   2  -8    0.67    0.32
  -4  -2   8    1.35    0.32
  -4  -2   8    0.93    0.36
  -4  -2   8    1.51    0.44
   3   2  -8   55.75    6.38
  -3  -2   8   56.24    6.44
  -3  -2   8   55.45    6.32
  -3  -2   8   43.91    6.35
   2   2  -8  103.83   11.87
  -2  -2   8   87.70   11.86
  -2  -2   8  104.85   11.84
  -2  -2   8  102.96   11.91
   1   2  -8    0.29    0.19
  -1  -2   8    0.76    0.26
  -1  -2   8    0.11    0.12
  -1  -2   8    0.87    0.26
  -1  -2   8    0.63    0.23
   0   2  -8    7.45    1.14
   0  -2   8    8.62    1.19
   0  -2   8   10.31    1.19
   0  -2   8    8.98    1.11
   0  -2   8    9.00    1.18
  -1   2  -8    4.26    0.65
   1  -2   8    4.47    0.72
   1  -2   8    4.82    0.61
   1  -2   8    4.95    0.66
   1  -2   8    4.74    0.73
  -2   2  -8   19.42    2.65
  -2   2  -8   22.56    2.70
   2  -2   8   24.55    2.78
   2  -2   8   22.86    2.67
   2  -2   8   21.43    2.73
   2  -2   8   24.16    2.71
  -3   2  -8   17.83    1.93
   3  -2   8   15.96    2.05
   3  -2   8   14.94    1.96
   3  -2   8   14.67    1.94
   3  -2   8   16.94    2.01
  -4   2  -8   15.09    1.91
   4  -2   8   13.86    1.85
   4  -2   8   13.96    1.93
   4  -2   8   16.90    1.89
   4  -2   8   16.60    1.85
   5  -2   8   12.76    1.59
   5  -2   8   13.24    1.50
   5  -2   8   12.35    1.47
   5  -2   8   10.65    1.46
   6  -2   8    8.64    1.03
   6  -2   8    7.51    1.03
   6  -2   8    7.95    1.00
   6  -2   8    7.94    1.13
   7  -2   8    0.53    0.20
   7  -2   8    0.93    0.35
   7  -2   8    0.90    0.27
   7  -2   8    1.06    0.30
   8  -2   8    8.59    1.10
   8  -2   8    8.08    0.99
   8  -2   8    6.89    0.93
   9  -2   8    1.01    0.42
  10  -2   8    2.73    0.60
  11   1  -8    1.57    0.66
 -11  -1   8    1.67    0.76
  10   1  -8    2.90    0.75
 -10  -1   8    2.63    0.78
   9   1  -8    1.47    0.53
  -9  -1   8    0.26    0.51
   8   1  -8    7.66    1.10
  -8  -1   8    6.04    1.08
  -8  -1   8    4.66    1.09
   7   1  -8    0.79    0.40
  -7  -1   8    0.30    0.40
  -7  -1   8    0.72    0.20
  -7  -1   8    0.80    0.42
   6   1  -8    0.36    0.20
   6   1  -8   -0.05    0.28
  -6  -1   8    1.12    0.42
  -6  -1   8    0.22    0.19
  -6  -1   8    0.30    0.33
   5   1  -8    1.65    0.39
   5   1  -8    1.67    0.44
  -5  -1   8    1.93    0.36
  -5  -1   8    1.48    0.43
  -5  -1   8    2.72    0.57
   4   1  -8   27.72    3.29
   4   1  -8   22.54    3.25
  -4  -1   8   25.16    3.34
  -4  -1   8   26.73    3.28
  -4  -1   8   30.30    3.21
   3   1  -8  156.66   16.26
  -3  -1   8  134.79   16.18
  -3  -1   8  127.15   16.23
  -3  -1   8  131.50   16.29
   2   1  -8    4.65    0.69
  -2  -1   8    5.41    0.63
  -2  -1   8    3.89    0.74
  -2  -1   8    4.26    0.67
  -2  -1   8    3.79    0.70
   1   1  -8   24.79    3.14
  -1  -1   8   21.34    3.14
  -1  -1   8   23.31    3.12
  -1  -1   8   26.95    3.07
  -1  -1   8   28.81    3.12
  -1  -1   8   31.23    3.19
  -1  -1   8   24.50    3.17
   0   1  -8    0.21    0.15
   0  -1   8    0.60    0.16
   0  -1   8    1.80    0.30
   0  -1   8    0.21    0.17
   0  -1   8    0.06    0.17
  -2   1  -8    4.47    0.61
  -2   1  -8    4.13    0.57
   2  -1   8    5.60    0.62
   2  -1   8    4.99    0.70
   2  -1   8    4.28    0.57
   2  -1   8    4.22    0.70
   2  -1   8    4.91    0.64
  -3   1  -8    1.25    0.25
   3  -1   8    1.37    0.27
   3  -1   8    1.14    0.32
   3  -1   8    1.46    0.31
   4  -1   8   40.27    4.56
   4  -1   8   35.66    4.60
   4  -1   8   38.21    4.54
   4  -1   8   38.28    4.56
   5  -1   8    0.22    0.20
   5  -1   8    0.07    0.23
   5  -1   8    0.01    0.19
   5  -1   8    0.10    0.18
   6  -1   8   31.58    3.88
   6  -1   8   33.68    3.83
   6  -1   8   32.89    3.89
   6  -1   8   29.52    3.82
   7  -1   8   -0.12    0.27
   7  -1   8    0.38    0.27
   7  -1   8    0.35    0.23
   8  -1   8    6.60    1.02
   8  -1   8    7.02    0.94
   9  -1   8    7.23    1.08
  11   0  -8    3.59    0.89
 -11   0   8    3.90    0.89
  10   0  -8    1.47    0.59
 -10   0   8    0.78    0.52
   9   0  -8   11.45    1.54
  -9   0   8    8.96    1.54
  -9   0   8   10.48    1.68
   8   0  -8    0.93    0.41
  -8   0   8    0.47    0.39
  -8   0   8    0.32    0.44
   7   0  -8    6.02    0.95
  -7   0   8    9.55    1.31
  -7   0   8   10.66    1.16
   6   0  -8    3.29    0.62
   6   0  -8    2.26    0.50
  -6   0   8    3.02    0.40
  -6   0   8    3.30    0.70
  -6   0   8    2.93    0.58
   5   0  -8    0.43    0.21
   5   0  -8    1.30    0.35
   5   0  -8    0.81    0.32
  -5   0   8    1.25    0.22
  -5   0   8    1.46    0.42
  -5   0   8    0.81    0.31
  -4   0   8    2.94    0.55
  -4   0   8    3.23    0.61
   3   0  -8    1.56    0.36
  -3   0   8    1.28    0.33
  -3   0   8    1.27    0.28
  -3   0   8    1.54    0.41
   2   0  -8   31.98    3.91
  -2   0   8   31.25    3.88
  -2   0   8   33.51    3.88
  -2   0   8   32.40    3.92
   1   0  -8    8.71    1.17
  -1   0   8    8.81    1.18
  -1   0   8    9.80    1.15
  -1   0   8    8.40    1.15
  -1   0   8    9.53    1.20
   0   0  -8   60.79    7.16
   0   0   8   61.98    7.17
   0   0   8   59.12    7.16
   0   0   8   67.21    7.13
   0   0   8   56.78    7.09
   0   0   8   56.98    7.17
  -1   0  -8   11.59    1.67
  -1   0  -8   13.13    1.72
   1   0   8   15.79    1.73
   1   0   8   18.02    1.79
   1   0   8   15.22    1.77
   1   0   8   13.69    1.74
   1   0   8   14.76    1.69
  -2   0  -8    5.37    0.74
  -2   0  -8    5.24    0.74
   2   0   8    6.22    0.82
   2   0   8    6.29    0.79
   2   0   8    6.42    0.78
   2   0   8    7.10    0.78
   2   0   8    5.19    0.74
   3   0   8    3.24    0.51
   3   0   8    2.91    0.53
   3   0   8    3.78    0.53
   3   0   8    3.78    0.48
   3   0   8    2.66    0.48
   4   0   8    0.02    0.19
   4   0   8    0.04    0.19
   4   0   8    0.22    0.19
   4   0   8    0.13    0.13
   4   0   8    0.26    0.19
   5   0   8   37.23    4.11
   5   0   8   32.71    4.06
   5   0   8   32.68    4.05
   5   0   8   33.95    4.11
   5   0   8   33.46    4.00
   6   0   8    7.42    1.07
   6   0   8    7.92    1.03
   6   0   8    7.32    1.06
   6   0   8    7.82    1.01
   7   0   8    6.80    1.01
   7   0   8    6.47    1.02
   7   0   8    6.55    1.07
   7   0   8    7.74    0.96
   8   0   8    0.71    0.34
   8   0   8    0.11    0.34
   8   0   8    0.36    0.35
   8   0   8    0.37    0.29
   9   0   8    6.40    1.11
  12  -1  -8    0.37    0.56
  11  -1  -8    0.45    0.50
  10  -1  -8    1.48    0.58
 -10   1   8    1.15    0.53
   9  -1  -8    1.20    0.50
  -9   1   8    0.41    0.38
  -9   1   8    0.36    0.48
   8  -1  -8    7.81    1.00
   8  -1  -8    3.65    0.62
  -8   1   8    7.21    0.91
  -8   1   8    5.79    1.00
   7  -1  -8    8.43    1.18
  -7   1   8    7.80    1.16
  -7   1   8    7.23    1.26
   6  -1  -8    9.24    1.12
   6  -1  -8    6.21    0.91
   6  -1  -8    7.50    1.06
  -6   1   8    8.49    1.05
  -6   1   8    8.17    1.21
   5  -1  -8    5.23    0.81
   5  -1  -8    3.70    0.77
   5  -1  -8    5.21    0.66
  -5   1   8    4.82    0.61
  -5   1   8    5.00    0.76
  -5   1   8    4.36    0.83
   4  -1  -8    0.17    0.21
   4  -1  -8    0.15    0.25
  -4   1   8    0.31    0.15
  -4   1   8    0.22    0.27
  -4   1   8    0.01    0.15
  -4   1   8    0.36    0.21
   3  -1  -8    5.16    0.87
  -3   1   8    7.38    0.89
  -3   1   8    6.10    0.85
  -3   1   8    6.65    0.82
   2  -1  -8    0.99    0.27
  -2   1   8    1.59    0.32
  -2   1   8    0.74    0.22
  -2   1   8    0.90    0.23
  -2   1   8    0.91    0.25
   1  -1  -8   44.91    5.59
  -1   1   8   45.73    5.59
  -1   1   8   46.75    5.56
  -1   1   8   44.93    5.58
  -1   1   8   47.16    5.56
  -1   1   8   50.49    5.54
   0  -1  -8   26.76    3.50
   0   1   8   28.54    3.49
   0   1   8   30.28    3.48
   0   1   8   32.71    3.52
   0   1   8   27.20    3.51
   0   1   8   29.59    3.51
  -1  -1  -8   26.03    3.11
   1   1   8   25.22    3.13
   1   1   8   26.87    3.14
   1   1   8   25.59    3.15
   1   1   8   27.25    3.13
   1   1   8   25.39    3.11
   2   1   8   55.39    5.92
   2   1   8   54.34    5.91
   2   1   8   44.35    5.91
   2   1   8   46.47    5.93
   2   1   8   48.59    5.90
   3   1   8    6.55    0.81
   3   1   8    5.63    0.78
   3   1   8    5.24    0.81
[truncated: 316,119 more chars]
